# Supplementary material for: Bis(3-aza­niumylpyridin-1-ium) hexa­chloridostannate(IV) dichloride
Source: Acta Crystallogr Sect E Struct Rep Online. 2013 Mar 16;69(Pt 4):m217. doi: 10.1107/S1600536813006806 (PMC3629493; doi:10.1107/S1600536813006806)
Supplement: Supplementary file 1 [file e-69-0m217-sup1.cif]

##############################################################################
#                                                                            #
# This CIF contains the data in a paper accepted for publication in          #
# Acta Crystallographica Section E. It conforms to the requirements of       #
# Notes for Authors for Acta Crystallographica Section E, and has been       #
# peer reviewed under the auspices of the IUCr Commission on Journals.       #
#                                                                            #
# Full details of the Crystallographic Information File format               #
# are given in the paper "The Crystallographic Information File (CIF):       #
# a New Standard Archive File for Crystallography" by S. R. Hall, F. H.      #
# Allen and I. D. Brown [Acta Cryst. (1991), A47, 655-685].                  #
#                                                                            #
# The current version of the core CIF dictionary is obtainable from          #
# ftp://ftp.iucr.org/pub/cif_core.dic.                                       #
#                                                                            #
# Software is freely available for graphical display of the structure(s)     #
# in this CIF. For information consult the CIF software page                 #
# http://www.iucr.org/resources/cif/software.                                #
#                                                                            #
# This file may be used for bona fide research purposes within the           #
# scientific community so long as proper attribution is given to the journal # 
# article from which it was obtained.                                        #
#                                                                            #
##############################################################################
data_I
_audit_creation_method     SHELXL-97
_chemical_name_systematic
;
Bis(3-azaniumylpyridin-1-ium) hexachloridostannate(IV) dichloride
;
_chemical_name_common     ?
_chemical_formula_moiety     '2(C5 H8 N2 2+), Cl6 Sn 2-, 2(Cl -)'
_chemical_formula_sum     'C10 H16 Cl8 N4 Sn'
_chemical_formula_iupac     '(C5 H8 N2)2 [Sn Cl6] Cl2'
_chemical_formula_weight     594.56
_chemical_melting_point     ?
_symmetry_cell_setting     orthorhombic
_symmetry_space_group_name_H-M     'P b c a'
_symmetry_space_group_name_Hall     '-P 2ac 2ab'
loop_
    _symmetry_equiv_pos_as_xyz
    'x, y, z'
    '-x+1/2, -y, z+1/2'
    '-x, y+1/2, -z+1/2'
    'x+1/2, -y+1/2, -z'
    '-x, -y, -z'
    'x-1/2, y, -z-1/2'
    'x, -y-1/2, z-1/2'
    '-x-1/2, y-1/2, z'
_cell_length_a     11.9379(3)
_cell_length_b     10.3704(3)
_cell_length_c     16.7018(5)
_cell_angle_alpha     90.00
_cell_angle_beta     90.00
_cell_angle_gamma     90.00
_cell_volume     2067.70(10)
_cell_formula_units_Z     4
_cell_measurement_reflns_used     11374
_cell_measurement_theta_min     3.5600
_cell_measurement_theta_max     33.9377
_cell_measurement_temperature     290(2)
_exptl_crystal_description     block
_exptl_crystal_colour     colourless
_exptl_crystal_size_max     0.143
_exptl_crystal_size_mid     0.120
_exptl_crystal_size_min     0.056
_exptl_crystal_density_diffrn     1.910
_exptl_crystal_density_meas     ?
_exptl_crystal_density_method     'not measured'
_exptl_crystal_F_000     1160
_exptl_absorpt_coefficient_mu     2.271
_exptl_absorpt_correction_type     multi-scan
_exptl_absorpt_process_details
;
(CrysAlis PRO; Oxford Diffraction, 2009)
;
_exptl_absorpt_correction_T_min     0.85321
_exptl_absorpt_correction_T_max     1.00000
_exptl_special_details
;
CrysAlisPro, Oxford Diffraction Ltd., Version 1.171.34.44
Empirical absorption correction using spherical harmonics,
 implemented in SCALE3 ABSPACK scaling algorithm.
;
_diffrn_ambient_temperature     290(2)
_diffrn_radiation_type     MoK\a
_diffrn_radiation_wavelength     0.71073
_diffrn_radiation_source     'fine-focus sealed tube'
_diffrn_radiation_monochromator     graphite
_diffrn_measurement_device_type     'Oxford Diffraction Xcalibur Eos'
_diffrn_measurement_method     '\w scans'
_diffrn_detector_area_resol_mean     16.2711
_diffrn_reflns_number     30476
_diffrn_reflns_av_R_equivalents     0.0379
_diffrn_reflns_av_sigmaI/netI     0.0149
_diffrn_reflns_theta_min     3.57
_diffrn_reflns_theta_max     27.50
_diffrn_reflns_theta_full     27.50
_diffrn_measured_fraction_theta_max     0.998
_diffrn_measured_fraction_theta_full     0.998
_diffrn_reflns_limit_h_min     -15
_diffrn_reflns_limit_h_max     15
_diffrn_reflns_limit_k_min     -13
_diffrn_reflns_limit_k_max     13
_diffrn_reflns_limit_l_min     -21
_diffrn_reflns_limit_l_max     21
_diffrn_standards_number     ?
_diffrn_standards_interval_count     ?
_diffrn_standards_interval_time     ?
_diffrn_standards_decay_%     0
_refine_special_details
;
Refinement of <i>F</i>^2^ against ALL reflections. The weighted <i>R</i>-factor
<i>wR</i> and goodness of fit <i>S</i> are based on <i>F</i>^2^, conventional
<i>R</i>-factors <i>R</i> are based on <i>F</i>, with <i>F</i> set to zero for
negative <i>F</i>^2^. The threshold expression of <i>F</i>^2^ >
\s(<i>F</i>^2^) is used only for calculating <i>R</i>-factors(gt) <i>etc</i>.
and is not relevant to the choice of reflections for refinement.
<i>R</i>-factors based on <i>F</i>^2^ are statistically about twice as large
as those based on <i>F</i>, and <i>R</i>- factors based on ALL data will be
even larger.
;
_reflns_number_total     2364
_reflns_number_gt     1875
_reflns_threshold_expression     I>2sigma(I)
_refine_ls_structure_factor_coef     Fsqd
_refine_ls_matrix_type     full
_refine_ls_R_factor_all     0.0310
_refine_ls_R_factor_gt     0.0204
_refine_ls_wR_factor_gt     0.0414
_refine_ls_wR_factor_ref     0.0439
_refine_ls_goodness_of_fit_ref     1.056
_refine_ls_restrained_S_all     1.056
_refine_ls_number_reflns     2364
_refine_ls_number_parameters     138
_refine_ls_number_restraints     0
_refine_ls_hydrogen_treatment     refall
_refine_ls_weighting_scheme     calc
_refine_ls_weighting_details
         'calc w=1/[\s^2^(Fo^2^)+(0.0162P)^2^+0.6462P] where P=(Fo^2^+2Fc^2^)/3'
_atom_sites_solution_hydrogens     difmap
_atom_sites_solution_primary     direct
_atom_sites_solution_secondary     difmap
_refine_ls_shift/su_max     0.000
_refine_ls_shift/su_mean     0.000
_refine_diff_density_max     0.264
_refine_diff_density_min     -0.219
_refine_ls_extinction_method     none
_refine_ls_extinction_coef     ?
loop_
    _atom_type_symbol
    _atom_type_description
    _atom_type_scat_dispersion_real
    _atom_type_scat_dispersion_imag
    _atom_type_scat_source
    'C' 'C' 0.0033 0.0016
                         'International Tables Vol C Tables 4.2.6.8 and 6.1.1.4'
    'H' 'H' 0.0000 0.0000
                         'International Tables Vol C Tables 4.2.6.8 and 6.1.1.4'
    'N' 'N' 0.0061 0.0033
                         'International Tables Vol C Tables 4.2.6.8 and 6.1.1.4'
    'Cl' 'Cl' 0.1484 0.1585
                         'International Tables Vol C Tables 4.2.6.8 and 6.1.1.4'
    'Sn' 'Sn' -0.6537 1.4246
                         'International Tables Vol C Tables 4.2.6.8 and 6.1.1.4'
_computing_data_collection     'CrysAlis PRO (Oxford Diffraction, 2009)'
_computing_cell_refinement     'CrysAlis PRO (Oxford Diffraction, 2009)'
_computing_data_reduction     'CrysAlis PRO (Oxford Diffraction, 2009)'
_computing_structure_solution     'SHELXS97 (Sheldrick, 2008)'
_computing_structure_refinement     'SHELXL97 (Sheldrick, 2008)'
_computing_molecular_graphics     'DIAMOND (Brandenburg, 2012)'
_computing_publication_material     'publCIF (Westrip, 2010)'
loop_
    _atom_site_type_symbol
    _atom_site_label
    _atom_site_fract_x
    _atom_site_fract_y
    _atom_site_fract_z
    _atom_site_U_iso_or_equiv
    _atom_site_adp_type
    _atom_site_calc_flag
    _atom_site_refinement_flags
    _atom_site_occupancy
    _atom_site_symmetry_multiplicity
    _atom_site_disorder_assembly
    _atom_site_disorder_group
    N N1 0.28997(16) 0.5670(2) 0.35522(13) 0.0399(4) Uani d . 1 1 . .
    H H11 0.262(2) 0.496(2) 0.3270(14) 0.059(8) Uiso d . 1 1 . .
    H H12 0.257(2) 0.574(2) 0.4040(16) 0.076(9) Uiso d . 1 1 . .
    H H13 0.273(2) 0.639(2) 0.3256(14) 0.060(8) Uiso d . 1 1 . .
    C C1 0.41111(17) 0.55437(19) 0.36189(11) 0.0308(4) Uani d . 1 1 . .
    C C2 0.4574(2) 0.4437(2) 0.39366(14) 0.0433(5) Uani d . 1 1 . .
    H H2A 0.4103(19) 0.381(2) 0.4093(13) 0.048(7) Uiso d . 1 1 . .
    C C3 0.5719(2) 0.4332(2) 0.39775(15) 0.0511(6) Uani d . 1 1 . .
    H H3A 0.603(2) 0.364(2) 0.4159(14) 0.061(8) Uiso d . 1 1 . .
    C C4 0.6373(2) 0.5311(3) 0.37014(14) 0.0472(6) Uani d . 1 1 . .
    H H4A 0.712(2) 0.529(2) 0.3692(14) 0.060(8) Uiso d . 1 1 . .
    N N2 0.58917(16) 0.63570(19) 0.33931(10) 0.0395(4) Uani d . 1 1 . .
    H H2 0.630(2) 0.695(2) 0.3187(14) 0.061(8) Uiso d . 1 1 . .
    C C5 0.47825(17) 0.65048(19) 0.33392(12) 0.0335(5) Uani d . 1 1 . .
    H H5A 0.4526(16) 0.7277(19) 0.3111(11) 0.033(5) Uiso d . 1 1 . .
    Cl Cl1 0.25614(5) 0.31396(5) 0.25548(3) 0.04263(13) Uani d . 1 1 . .
    Sn Sn1 0.0000 0.0000 0.0000 0.02235(6) Uani d S 1 2 . .
    Cl Cl2 0.14393(4) -0.16245(5) 0.01538(3) 0.04262(13) Uani d . 1 1 . .
    Cl Cl3 -0.14685(4) -0.15423(5) 0.02721(3) 0.04332(13) Uani d . 1 1 . .
    Cl Cl4 0.00932(5) 0.04893(7) 0.14177(3) 0.05529(16) Uani d . 1 1 . .
loop_
    _atom_site_aniso_label
    _atom_site_aniso_U_11
    _atom_site_aniso_U_22
    _atom_site_aniso_U_33
    _atom_site_aniso_U_12
    _atom_site_aniso_U_13
    _atom_site_aniso_U_23
    N1 0.0356(11) 0.0370(11) 0.0470(11) -0.0016(9) 0.0044(9) 0.0035(10)
    C1 0.0342(11) 0.0297(10) 0.0285(9) -0.0009(9) 0.0042(8) -0.0031(8)
    C2 0.0491(14) 0.0340(12) 0.0469(13) -0.0021(11) 0.0031(11) 0.0082(11)
    C3 0.0556(17) 0.0417(14) 0.0559(15) 0.0141(13) -0.0052(12) 0.0085(12)
    C4 0.0357(13) 0.0564(15) 0.0493(13) 0.0017(12) -0.0005(11) -0.0078(12)
    N2 0.0384(11) 0.0414(11) 0.0388(10) -0.0095(9) 0.0066(8) -0.0026(8)
    C5 0.0391(14) 0.0288(10) 0.0327(10) -0.0016(9) 0.0045(8) 0.0004(8)
    Cl1 0.0474(3) 0.0329(2) 0.0476(3) 0.0018(2) 0.0113(2) -0.0002(2)
    Sn1 0.01879(9) 0.02282(9) 0.02543(9) -0.00037(7) 0.00169(7) -0.00180(6)
    Cl2 0.0341(3) 0.0371(3) 0.0566(3) 0.0133(2) 0.0059(2) 0.0094(2)
    Cl3 0.0334(3) 0.0338(3) 0.0627(3) -0.0120(2) 0.0084(2) 0.0002(2)
    Cl4 0.0572(4) 0.0802(4) 0.0285(3) 0.0001(3) -0.0011(3) -0.0142(3)
_geom_special_details
;
All e.s.d.'s (except the e.s.d. in the dihedral angle between two l.s. planes)
are estimated using the full covariance matrix. The cell e.s.d.'s are taken
into account individually in the estimation of e.s.d.'s in distances, angles
and torsion angles; correlations between e.s.d.'s in cell parameters are only
used when they are defined by crystal symmetry. An approximate (isotropic)
treatment of cell e.s.d.'s is used for estimating e.s.d.'s involving l.s.
planes.
;
loop_
    _geom_bond_atom_site_label_1
    _geom_bond_atom_site_label_2
    _geom_bond_site_symmetry_2
    _geom_bond_distance
    _geom_bond_publ_flag
    N1 C1 . 1.456(3) ?
    N1 H11 . 0.94(2) ?
    N1 H12 . 0.91(3) ?
    N1 H13 . 0.92(3) ?
    C1 C5 . 1.362(3) ?
    C1 C2 . 1.380(3) ?
    C2 C3 . 1.373(4) ?
    C2 H2A . 0.90(2) ?
    C3 C4 . 1.361(4) ?
    C3 H3A . 0.86(2) ?
    C4 N2 . 1.331(3) ?
    C4 H4A . 0.90(3) ?
    N2 C5 . 1.336(3) ?
    N2 H2 . 0.86(2) ?
    C5 H5A . 0.938(19) ?
    Sn1 Cl3 5 2.4162(5) ?
    Sn1 Cl3 . 2.4162(5) ?
    Sn1 Cl2 5 2.4200(5) ?
    Sn1 Cl2 . 2.4200(5) ?
    Sn1 Cl4 . 2.4242(5) ?
    Sn1 Cl4 5 2.4242(5) ?
loop_
    _geom_angle_atom_site_label_1
    _geom_angle_atom_site_label_2
    _geom_angle_atom_site_label_3
    _geom_angle_site_symmetry_1
    _geom_angle_site_symmetry_3
    _geom_angle
    _geom_angle_publ_flag
    C1 N1 H11 . . 108.4(16) ?
    C1 N1 H12 . . 111.5(17) ?
    H11 N1 H12 . . 111(2) ?
    C1 N1 H13 . . 109.8(15) ?
    H11 N1 H13 . . 107(2) ?
    H12 N1 H13 . . 109(2) ?
    C5 C1 C2 . . 120.3(2) ?
    C5 C1 N1 . . 119.49(19) ?
    C2 C1 N1 . . 120.1(2) ?
    C3 C2 C1 . . 119.0(2) ?
    C3 C2 H2A . . 123.4(15) ?
    C1 C2 H2A . . 117.7(15) ?
    C4 C3 C2 . . 119.7(2) ?
    C4 C3 H3A . . 119.5(17) ?
    C2 C3 H3A . . 120.8(17) ?
    N2 C4 C3 . . 119.4(2) ?
    N2 C4 H4A . . 116.1(16) ?
    C3 C4 H4A . . 124.5(16) ?
    C4 N2 C5 . . 123.2(2) ?
    C4 N2 H2 . . 119.7(17) ?
    C5 N2 H2 . . 117.0(17) ?
    N2 C5 C1 . . 118.4(2) ?
    N2 C5 H5A . . 116.7(12) ?
    C1 C5 H5A . . 124.9(13) ?
    Cl3 Sn1 Cl3 5 . 180.00(3) ?
    Cl3 Sn1 Cl2 5 5 91.968(19) ?
    Cl3 Sn1 Cl2 . 5 88.032(19) ?
    Cl3 Sn1 Cl2 5 . 88.032(19) ?
    Cl3 Sn1 Cl2 . . 91.968(19) ?
    Cl2 Sn1 Cl2 5 . 180.00(3) ?
    Cl3 Sn1 Cl4 5 . 90.68(2) ?
    Cl3 Sn1 Cl4 . . 89.32(2) ?
    Cl2 Sn1 Cl4 5 . 89.46(2) ?
    Cl2 Sn1 Cl4 . . 90.54(2) ?
    Cl3 Sn1 Cl4 5 5 89.32(2) ?
    Cl3 Sn1 Cl4 . 5 90.68(2) ?
    Cl2 Sn1 Cl4 5 5 90.54(2) ?
    Cl2 Sn1 Cl4 . 5 89.46(2) ?
    Cl4 Sn1 Cl4 . 5 180.00(5) ?
loop_
    _geom_hbond_atom_site_label_D
    _geom_hbond_atom_site_label_H
    _geom_hbond_atom_site_label_A
    _geom_hbond_site_symmetry_A
    _geom_hbond_distance_DH
    _geom_hbond_distance_HA
    _geom_hbond_distance_DA
    _geom_hbond_angle_DHA
    N1 H11 Cl1 . 0.94(2) 2.23(3) 3.135(2) 161(2)
    N1 H12 Cl2 7_566 0.91(3) 2.48(3) 3.343(2) 160(2)
    N1 H13 Cl1 8_665 0.92(3) 2.19(3) 3.104(2) 176(2)
    N2 H2 Cl1 3_655 0.86(2) 2.21(2) 3.055(2) 167(2)
_iucr_refine_instructions_details
;
TITL exp_632_rt in Pbca
REM Pbca (#61 in standard setting)
CELL 0.71073  11.937882  10.370404  16.701831  90.0000  90.0000  90.0000
ZERR    4.00   0.000327   0.000281   0.000453   0.0000   0.0000   0.0000
LATT  1
SYMM -x+1/2,-y, z+1/2
SYMM -x, y+1/2,-z+1/2
SYMM  x+1/2,-y+1/2,-z
SFAC C H N Cl Sn
UNIT 40 64 16 32 4
OMIT 0 55
LIST 4 ! automatically inserted. Change 6 to 4 for CHECKCIF!!
L.S. 7
BOND $H
ACTA
EQIV $1 x, -y+1/2, z+1/2
EQIV $2 -x+1/2, y+1/2, z
EQIV $3 -x+1, y+1/2, -z+1/2
HTAB N1 Cl1
HTAB N1 CL2_$1
HTAB N1 CL1_$2
HTAB N2 CL1_$3
FMAP 2
PLAN -5
WGHT      0.0162      0.6462
FVAR       1.48065
MOLE   1
N1    3    0.289972    0.567027    0.355222    11.00000    0.03563    0.03701 =
         0.04697    0.00346    0.00438   -0.00160
H11   2    0.262428    0.495834    0.327049    11.00000    0.05892
H12   2    0.257234    0.574266    0.403951    11.00000    0.07627
H13   2    0.272656    0.638885    0.325635    11.00000    0.06026
C1    1    0.411114    0.554372    0.361887    11.00000    0.03421    0.02972 =
         0.02853   -0.00311    0.00424   -0.00089
C2    1    0.457411    0.443722    0.393663    11.00000    0.04908    0.03403 =
         0.04692    0.00820    0.00308   -0.00209
H2A   2    0.410336    0.380865    0.409335    11.00000    0.04776
C3    1    0.571884    0.433188    0.397745    11.00000    0.05557    0.04169 =
         0.05593    0.00852   -0.00525    0.01409
H3A   2    0.602868    0.364416    0.415856    11.00000    0.06059
C4    1    0.637300    0.531091    0.370137    11.00000    0.03575    0.05643 =
         0.04929   -0.00782   -0.00053    0.00174
H4A   2    0.712495    0.529496    0.369183    11.00000    0.05973
N2    3    0.589173    0.635697    0.339310    11.00000    0.03839    0.04138 =
         0.03876   -0.00258    0.00661   -0.00948
H2    2    0.630106    0.695330    0.318732    11.00000    0.06145
C5    1    0.478251    0.650476    0.333915    11.00000    0.03905    0.02876 =
         0.03270    0.00038    0.00450   -0.00160
H5A   2    0.452595    0.727664    0.311118    11.00000    0.03292
CL1   4    0.256136    0.313960    0.255484    11.00000    0.04735    0.03294 =
         0.04759   -0.00018    0.01126    0.00176
SN1   5    0.000000    0.000000    0.000000    10.50000    0.01879    0.02282 =
         0.02543   -0.00180    0.00169   -0.00037
CL2   4    0.143931   -0.162454    0.015383    11.00000    0.03412    0.03714 =
         0.05660    0.00944    0.00593    0.01329
CL3   4   -0.146848   -0.154230    0.027212    11.00000    0.03340    0.03383 =
         0.06273    0.00021    0.00841   -0.01196
CL4   4    0.009324    0.048929    0.141774    11.00000    0.05717    0.08020 =
         0.02850   -0.01425   -0.00109    0.00011
HKLF 4
REM  exp_632_rt in Pbca
REM R1 =  0.0204 for   1875 Fo > 4sig(Fo)  and  0.0310 for all   2364 data
REM    138 parameters refined using      0 restraints
END
;
data_global
_journal_date_recd_electronic     2013-03-04
_journal_date_accepted     2013-03-11
_journal_name_full     'Acta Crystallographica, Section E'
_journal_year     2013
_journal_volume     69
_journal_issue      4
_journal_page_first     m217
_journal_page_last     m217
_journal_paper_category     QM
_journal_paper_doi     10.1107/S1600536813006806
_journal_coeditor_code     PK2471
_publ_contact_author_name     'Guido J. Reiss'
_publ_contact_author_address
;   'Guido J. Reiss'
     Institut f\"ur Anorganische Chemie und Strukturchemie
     Lehrstuhl II: Material- und Strukturforschung
     Heinrich-Heine-Universit\"at D\"usseldorf
     Universit\"atsstrasse 1
     D-40225 D\"usseldorf
     Germany
;
_publ_contact_author_email     'reissg@hhu.de'
_publ_contact_author_fax     '049 211 81 14146'
_publ_contact_author_phone     '049 211 81 13164'
_publ_section_title
;
Bis(3-azaniumylpyridin-1-ium) hexachloridostannate(IV) dichloride
;
loop_
    _publ_author_name
    _publ_author_address
    'Martin van Megen'
;    Institut f\"ur Anorganische Chemie und Strukturchemie
     Lehrstuhl II: Material- und Strukturforschung
     Heinrich-Heine-Universit\"at D\"usseldorf
     Universit\"atsstrasse 1
     D-40225 D\"usseldorf
     Germany
;
    'Stephan Pr\"omper'
;    Institut f\"ur Anorganische Chemie und Strukturchemie
     Lehrstuhl II: Material- und Strukturforschung
     Heinrich-Heine-Universit\"at D\"usseldorf
     Universit\"atsstrasse 1
     D-40225 D\"usseldorf
     Germany
;
    'Guido J. Reiss'
;    Institut f\"ur Anorganische Chemie und Strukturchemie
     Lehrstuhl II: Material- und Strukturforschung
     Heinrich-Heine-Universit\"at D\"usseldorf
     Universit\"atsstrasse 1
     D-40225 D\"usseldorf
     Germany
;
