# Supplementary material for: Bis(3-aza­niumylpyridin-1-ium) hexa­chloridostannate(IV) dichloride
Source: Acta Crystallogr Sect E Struct Rep Online. 2013 Mar 16;69(Pt 4):m217. doi: 10.1107/S1600536813006806 (PMC3629493; doi:10.1107/S1600536813006806)
Supplement: Supplementary file 2 [file e-69-0m217-Isup2.hkl]

# 
# h,k,l, Fc-squared, Fo-squared, sigma(Fo-squared) and status flag 
# 
data_I
_shelx_title ' exp_632_rt in Pbca' 
_shelx_refln_list_code          4 
_shelx_F_calc_maximum      360.75 
_exptl_crystal_F_000      1160.00 
_reflns_d_resolution_high  0.7696 
 
loop_ 
 _symmetry_equiv_pos_as_xyz 
 'x, y, z' 
 '-x+1/2, -y, z+1/2' 
 '-x, y+1/2, -z+1/2' 
 'x+1/2, -y+1/2, -z' 
 '-x, -y, -z' 
 'x-1/2, y, -z-1/2' 
 'x, -y-1/2, z-1/2' 
 '-x-1/2, y-1/2, z' 
 
_cell_length_a    11.9379 
_cell_length_b    10.3704 
_cell_length_c    16.7018 
_cell_angle_alpha  90.000 
_cell_angle_beta   90.000 
_cell_angle_gamma  90.000 
 
_shelx_F_squared_multiplier     1.000 
 
loop_ 
 _refln_index_h 
 _refln_index_k 
 _refln_index_l 
 _refln_F_squared_calc 
 _refln_F_squared_meas 
 _refln_F_squared_sigma 
 _refln_observed_status 
   4   0   0    26157.53    25217.29    444.52 o 
   6   0   0    31558.37    29445.13    461.37 o 
   8   0   0    57503.45    56751.42    370.86 o 
  10   0   0      228.24      217.45     37.73 o 
  12   0   0    10292.59    10683.12    289.12 o 
  14   0   0     9961.04    10044.80    319.08 o 
   2   1   0      183.87      200.41     12.09 o 
   4   1   0       63.51      101.49      9.83 o 
   6   1   0      780.05      781.41     28.36 o 
   8   1   0      647.53      648.85     30.47 o 
  10   1   0       23.09       16.08     21.33 o 
  12   1   0      249.57      262.12     30.91 o 
  14   1   0        1.59       48.26     24.68 o 
   0   2   0    55761.62    53582.26    266.71 o 
   2   2   0   116179.67   121178.13    812.88 o 
   4   2   0    43365.89    43320.79    343.50 o 
   6   2   0    25861.41    25219.29    131.17 o 
   8   2   0     4915.08     4852.25     82.86 o 
  10   2   0    23519.96    23646.11    213.11 o 
  12   2   0     4300.90     4371.44    113.04 o 
  14   2   0     3302.70     3458.04    111.01 o 
   2   3   0     1652.70     1715.85     33.25 o 
   4   3   0      123.84      114.63     15.11 o 
   6   3   0     1112.82     1179.96     29.69 o 
   8   3   0      151.01      153.47     22.38 o 
  10   3   0      105.76      109.24     20.13 o 
  12   3   0        5.55       31.59     22.19 o 
  14   3   0      153.63      125.18     32.83 o 
   0   4   0      405.87      419.95     23.83 o 
   2   4   0    30607.02    29644.00    290.73 o 
   4   4   0    47415.16    46792.83    505.56 o 
   6   4   0     6820.66     6802.80    114.92 o 
   8   4   0     6995.40     7038.38     86.67 o 
  10   4   0    14438.74    14628.11    176.99 o 
  12   4   0     2744.28     2704.24     91.04 o 
  14   4   0      922.96      878.78     67.03 o 
   2   5   0     1190.66     1316.24     27.89 o 
   4   5   0      457.89      477.37     21.41 o 
   6   5   0      306.19      304.13     18.23 o 
   8   5   0     2316.47     2298.96     57.90 o 
  10   5   0       33.59        1.20     17.20 o 
  12   5   0       28.88       39.00     23.37 o 
  14   5   0      117.36       75.38     32.32 o 
   0   6   0    65198.96    63042.58    457.45 o 
   2   6   0     1700.59     1732.45     34.80 o 
   4   6   0     1832.75     1805.22     44.52 o 
   6   6   0    16161.67    15843.15    158.84 o 
   8   6   0    24041.70    24271.94    210.75 o 
  10   6   0       80.95       65.89     25.29 o 
  12   6   0     3800.91     3804.16    123.65 o 
   2   7   0      132.04      126.05     11.40 o 
   4   7   0      622.02      662.85     27.54 o 
   6   7   0       53.37       48.20     16.12 o 
   8   7   0       42.37       44.34     17.09 o 
  10   7   0      165.95      117.71     27.03 o 
  12   7   0      520.18      569.33     52.56 o 
   0   8   0      114.25       96.61     18.94 o 
   2   8   0    12199.45    12070.52    115.84 o 
   4   8   0     1189.90     1261.36     39.45 o 
   6   8   0    11465.79    11516.16    147.13 o 
   8   8   0      694.49      729.40     39.36 o 
  10   8   0     4523.93     4282.61    119.13 o 
  12   8   0     2306.63     2206.65     92.47 o 
   2   9   0        2.11        0.00     12.25 o 
   4   9   0      107.59      106.02     18.38 o 
   6   9   0        0.15        0.00     17.57 o 
   8   9   0      224.56      199.76     24.66 o 
  10   9   0      166.45      160.85     34.19 o 
   0  10   0      189.13      148.24     31.03 o 
   2  10   0     1061.42     1054.58     48.95 o 
   4  10   0    11846.21    12041.72    209.17 o 
   6  10   0       31.96       48.59     19.72 o 
   8  10   0     2222.06     2008.48     74.59 o 
  10  10   0     3330.51     3339.82    112.83 o 
   2  11   0      242.31      205.54     25.61 o 
   4  11   0        1.33       17.19     21.20 o 
   6  11   0       12.45       12.44     23.36 o 
   8  11   0       30.32       45.70     23.44 o 
   0  12   0     5525.22     5767.79    290.73 o 
   2  12   0     1089.78     1214.72     54.69 o 
   4  12   0      554.11      615.33     48.81 o 
   6  12   0     3297.75     3382.53    149.10 o 
   2  13   0      217.11      257.73     30.89 o 
   4  13   0       67.72       64.44     29.98 o 
   2   1   1        2.88       28.68      4.66 o 
   3   1   1    18779.00    18759.36    103.76 o 
   4   1   1       23.67       39.96      6.40 o 
   5   1   1    36733.40    37252.75    198.11 o 
   6   1   1     4938.65     5129.02     49.43 o 
   7   1   1    57829.72    58097.90    285.36 o 
   8   1   1       13.44       13.80      9.33 o 
   9   1   1     8159.09     8136.54     79.59 o 
  10   1   1      683.23      680.14     31.34 o 
  11   1   1     3967.60     4022.97     71.99 o 
  12   1   1      194.27      141.97     19.94 o 
  13   1   1     7618.41     7725.68    110.48 o 
  14   1   1      128.28      155.13     23.91 o 
  15   1   1     3190.86     3296.92     88.73 o 
   0   2   1     1765.19     1422.39     33.86 o 
   1   2   1      112.60      111.46      7.84 o 
   2   2   1    16185.15    17546.57    130.09 o 
   3   2   1      317.62      293.71      9.19 o 
   4   2   1       43.95       41.12      6.31 o 
   5   2   1      105.65      114.50      7.94 o 
   6   2   1     2239.17     2171.21     29.69 o 
   7   2   1       82.36       80.00      9.64 o 
   8   2   1      221.53      225.83     13.68 o 
   9   2   1      137.23      115.07     14.44 o 
  10   2   1     3383.43     3386.44     55.65 o 
  11   2   1       21.38       25.62     15.06 o 
  12   2   1       29.46       41.28     16.75 o 
  13   2   1       49.72       52.79     17.92 o 
  14   2   1       97.06       68.01     20.45 o 
  15   2   1        0.65        0.00     21.70 o 
   1   3   1     5215.02     5036.43     32.44 o 
   2   3   1      427.49      458.11     10.95 o 
   3   3   1   127974.95   129245.76    612.84 o 
   4   3   1      952.73      984.04     20.45 o 
   5   3   1    30953.53    31509.47    179.39 o 
   6   3   1       58.26       60.91      7.30 o 
   7   3   1      385.79      436.11     16.08 o 
   8   3   1        2.24        0.00     10.04 o 
   9   3   1    17861.88    17698.74    136.30 o 
  10   3   1      271.08      292.63     19.30 o 
  11   3   1    18971.81    18692.05    156.87 o 
  12   3   1      169.90       94.96     17.92 o 
  13   3   1      718.42      701.47     38.12 o 
  14   3   1        1.59        0.00     17.84 o 
  15   3   1      853.96      920.05     50.58 o 
   0   4   1    27179.94    27833.39    221.97 o 
   1   4   1      252.10      246.30      8.68 o 
   2   4   1     7951.76     8089.56     47.84 o 
   3   4   1      236.59      225.78     10.21 o 
   4   4   1     7140.75     6729.96     54.81 o 
   5   4   1      118.13      144.66      9.84 o 
   6   4   1      306.55      313.63     12.52 o 
   7   4   1      489.53      513.86     18.01 o 
   8   4   1     4775.45     4849.65     52.14 o 
   9   4   1     1509.80     1478.88     35.74 o 
  10   4   1       82.94      121.36     16.82 o 
  11   4   1      129.36      130.95     16.64 o 
  12   4   1      509.30      525.62     33.53 o 
  13   4   1        0.45       32.97     23.23 o 
  14   4   1        4.43       38.70     22.06 o 
   1   5   1    29810.48    29403.23    142.21 o 
   2   5   1        0.94        1.06      4.90 o 
   3   5   1    10272.54    10315.63     66.47 o 
   4   5   1       79.41       88.22      9.06 o 
   5   5   1     8861.89     8669.93     67.25 o 
   6   5   1       76.17       77.82     10.70 o 
   7   5   1    11534.86    11561.83     86.93 o 
   8   5   1      104.14       89.45     11.66 o 
   9   5   1     7337.52     7282.48     83.88 o 
  10   5   1        5.69        0.00     13.36 o 
  11   5   1     2476.23     2496.64     59.75 o 
  12   5   1       25.08        6.19     20.40 o 
  13   5   1     2870.16     2903.38     85.56 o 
  14   5   1       70.53       21.47     23.87 o 
   0   6   1       14.50       32.50      8.57 o 
   1   6   1      407.33      394.76     11.67 o 
   2   6   1     1976.39     1848.46     26.09 o 
   3   6   1      120.82      122.13      7.79 o 
   4   6   1      482.86      520.14     16.59 o 
   5   6   1      204.92      218.34     12.35 o 
   6   6   1     3308.77     3291.64     50.63 o 
   7   6   1      311.61      321.21     22.14 o 
   8   6   1        6.27       14.36     12.97 o 
   9   6   1      371.47      340.09     23.23 o 
  10   6   1      498.30      478.26     27.85 o 
  11   6   1      106.69      110.36     22.32 o 
  12   6   1       46.20       41.15     18.18 o 
  13   6   1        1.80       15.38     23.61 o 
   1   7   1    21774.72    21305.24     87.34 o 
   2   7   1      654.84      689.97     16.43 o 
   3   7   1      223.24      222.40     11.19 o 
   4   7   1        0.97        2.79      7.90 o 
   5   7   1     6642.16     6760.40     73.20 o 
   6   7   1       21.49       17.80     11.00 o 
   7   7   1    12371.44    12187.04    110.50 o 
   8   7   1      178.42      137.12     15.23 o 
   9   7   1     1078.74     1125.46     40.79 o 
  10   7   1        3.87        0.84     17.40 o 
  11   7   1      629.97      508.17     33.10 o 
  12   7   1        3.38        1.37     19.32 o 
  13   7   1     4871.06     4854.98    123.81 o 
   0   8   1      341.31      350.76     19.47 o 
   1   8   1      101.47      108.70      8.82 o 
   2   8   1      937.01      876.99     20.74 o 
   3   8   1       15.46       13.26     10.18 o 
   4   8   1      195.62      193.13     13.64 o 
   5   8   1        6.69        0.00     11.01 o 
   6   8   1       18.24       37.03     12.45 o 
   7   8   1        7.49       19.55     12.53 o 
   8   8   1       13.40       35.24     13.87 o 
   9   8   1       12.43       18.66     13.37 o 
  10   8   1      140.67      116.56     18.04 o 
  11   8   1       11.11       21.36     24.55 o 
  12   8   1       20.14       21.79     18.45 o 
   1   9   1     2214.04     2139.66     40.96 o 
   2   9   1      139.87      138.60     13.10 o 
   3   9   1    15232.72    15209.43     98.94 o 
   4   9   1       17.74       13.35     10.77 o 
   5   9   1     5559.87     5578.64     75.06 o 
   6   9   1      288.30      255.76     18.58 o 
   7   9   1       13.75       19.73     12.25 o 
   8   9   1       16.36       20.68     12.55 o 
   9   9   1     3185.51     3136.30     65.41 o 
  10   9   1      100.73       84.83     17.00 o 
  11   9   1     5134.91     5208.77     98.67 o 
   0  10   1     1253.60     1186.70     47.40 o 
   1  10   1      398.83      369.59     19.91 o 
   2  10   1      221.05      224.82     17.01 o 
   3  10   1      110.08       97.81     12.38 o 
   4  10   1      162.08      179.14     17.80 o 
   5  10   1      111.05      127.04     15.05 o 
   6  10   1      394.46      438.15     25.69 o 
   7  10   1        6.31       36.11     13.73 o 
   8  10   1      311.97      294.02     22.62 o 
   9  10   1        3.61        0.00     15.24 o 
  10  10   1      207.80      200.86     23.66 o 
   1  11   1     4249.14     4352.40     71.67 o 
   2  11   1        6.34        4.31     12.99 o 
   3  11   1     3371.34     3466.70     69.57 o 
   4  11   1       88.31       76.77     19.88 o 
   5  11   1     1120.27     1153.30     43.81 o 
   6  11   1       13.83       21.06     16.02 o 
   7  11   1     1620.38     1663.13     54.08 o 
   8  11   1       83.37       64.52     17.98 o 
   0  12   1      904.17      951.44     55.93 o 
   1  12   1        6.67       26.76     14.02 o 
   2  12   1      301.63      295.23     21.01 o 
   3  12   1       19.92       46.77     17.18 o 
   4  12   1      801.24      747.83     37.17 o 
   5  12   1       94.65       69.87     18.38 o 
   6  12   1      376.89      419.51     32.49 o 
   7  12   1       10.99       15.75     19.28 o 
   1  13   1     3184.89     3275.99     69.66 o 
   2  13   1        2.18       15.17     16.38 o 
   3  13   1       88.89       91.10     20.02 o 
   4  13   1        0.34        0.00     19.03 o 
   2   0   2    45178.87    45930.21    543.04 o 
   3   0   2     5597.28     5406.97     51.30 o 
   4   0   2    13153.48    14417.90     98.87 o 
   5   0   2      932.71      978.50     25.72 o 
   6   0   2    78329.30    77100.52    304.15 o 
   7   0   2       74.72       96.53     10.98 o 
   8   0   2    10750.89    10754.47     99.93 o 
   9   0   2       34.98       53.50     18.62 o 
  10   0   2      995.82     1162.29     57.46 o 
  11   0   2        1.90       28.68     30.63 o 
  12   0   2     1802.05     2011.69     83.96 o 
  13   0   2       67.50       99.57     26.85 o 
  14   0   2    10919.37    10945.60    194.52 o 
  15   0   2        7.33       51.83     34.72 o 
   1   1   2     2400.60     2374.64     44.73 o 
   2   1   2       66.73       76.71      5.29 o 
   3   1   2     6420.17     6560.01     41.86 o 
   4   1   2      162.52      182.64      8.30 o 
   5   1   2      591.53      618.69     14.35 o 
   6   1   2       34.62       27.37      6.63 o 
   7   1   2       92.36       80.14      8.70 o 
   8   1   2      449.45      423.87     17.38 o 
   9   1   2       12.05       26.88     10.39 o 
  10   1   2       11.26       11.77     13.99 o 
  11   1   2       96.45      134.06     19.05 o 
  12   1   2      116.24       99.57     17.60 o 
  13   1   2       42.22       87.58     20.67 o 
  14   1   2      115.53       70.37     22.10 o 
  15   1   2        1.69       65.52     23.46 o 
   0   2   2    25248.41    25753.83    198.95 o 
   1   2   2       31.52       25.70      4.83 o 
   2   2   2    14178.84    13886.84     87.11 o 
   3   2   2      525.21      500.93     12.98 o 
   4   2   2    64947.91    66117.93    262.68 o 
   5   2   2      202.51      204.17     10.03 o 
   6   2   2     1831.41     1932.75     28.33 o 
   7   2   2      182.38      174.80     11.40 o 
   8   2   2     9922.90     9891.62     79.73 o 
   9   2   2     1123.73     1107.67     29.47 o 
  10   2   2     6942.90     6976.22     87.15 o 
  11   2   2       16.76       22.14     14.69 o 
  12   2   2     7139.65     7330.38    102.63 o 
  13   2   2       17.98       53.59     19.31 o 
  14   2   2      628.83      613.86     38.79 o 
  15   2   2       22.74       23.95     22.39 o 
   1   3   2     3335.22     3390.93     26.71 o 
   2   3   2      140.96      141.88      7.28 o 
   3   3   2    14843.64    15308.59    112.01 o 
   4   3   2       27.39       32.63      6.36 o 
   5   3   2     1317.68     1319.88     25.02 o 
   6   3   2      394.35      387.29     13.93 o 
   7   3   2     1086.70     1165.65     24.97 o 
   8   3   2       27.08       27.92      9.48 o 
   9   3   2        3.67       23.97     11.59 o 
  10   3   2      107.11      105.16     12.90 o 
  11   3   2       54.38       70.56     17.11 o 
  12   3   2       11.11        0.00     15.99 o 
  13   3   2        0.32        6.52     18.26 o 
  14   3   2        6.88       30.97     19.71 o 
  15   3   2       18.07       63.44     20.66 o 
   0   4   2     2550.22     2340.25     32.22 o 
   1   4   2      149.36      159.08      6.40 o 
   2   4   2    30371.14    30498.32    170.53 o 
   3   4   2      259.67      258.08     10.94 o 
   4   4   2    40708.41    40887.41    199.00 o 
   5   4   2      246.46      249.51     12.97 o 
   6   4   2     2373.92     2438.44     38.24 o 
   7   4   2      349.00      335.52     14.91 o 
   8   4   2     4972.96     5001.97     55.72 o 
   9   4   2      841.53      905.33     27.64 o 
  10   4   2    15016.92    14942.12    121.87 o 
  11   4   2       64.29       74.47     15.64 o 
  12   4   2     3165.34     3127.79     74.25 o 
  13   4   2        8.68        0.00     17.33 o 
  14   4   2      643.76      591.85     37.69 o 
   1   5   2    12009.05    12217.56     63.03 o 
   2   5   2      247.74      268.84     10.06 o 
   3   5   2     4981.02     5435.28     45.83 o 
   4   5   2       14.44       23.07      7.72 o 
   5   5   2      964.97     1058.97     25.65 o 
   6   5   2       78.18       70.79     10.92 o 
   7   5   2     2673.10     2639.45     41.65 o 
   8   5   2       63.76       60.11     10.55 o 
   9   5   2        3.48        0.00     14.19 o 
  10   5   2        0.05        0.00     15.15 o 
  11   5   2       12.70       14.59     15.79 o 
  12   5   2       12.96       13.13     16.56 o 
  13   5   2      176.20      213.17     27.06 o 
  14   5   2       59.52       37.02     22.71 o 
   0   6   2    29334.69    28834.52    193.65 o 
   1   6   2      200.91      206.49      8.59 o 
   2   6   2    15024.17    14670.69     78.29 o 
   3   6   2       18.19       18.85      6.33 o 
   4   6   2      396.49      373.54     15.47 o 
   5   6   2        0.88        2.54      8.85 o 
   6   6   2    31821.63    31540.44    244.89 o 
   7   6   2       47.96       44.96     13.68 o 
   8   6   2     8978.85     9137.19     95.23 o 
   9   6   2      218.10      221.02     23.92 o 
  10   6   2     1178.53     1180.14     41.52 o 
  11   6   2       10.09       10.60     16.26 o 
  12   6   2     1329.69     1284.30     49.15 o 
  13   6   2       13.97       13.53     22.84 o 
   1   7   2      117.37      152.84      9.07 o 
   2   7   2      174.71      173.30      9.15 o 
   3   7   2     2254.43     2292.92     33.09 o 
   4   7   2       40.07       37.70     11.32 o 
   5   7   2      735.85      763.33     24.42 o 
   6   7   2      161.18      157.59     13.94 o 
   7   7   2        6.70        5.09     12.22 o 
   8   7   2      280.32      298.15     20.28 o 
   9   7   2       61.55       57.02     14.40 o 
  10   7   2        1.32        0.00     15.91 o 
  11   7   2      176.20      152.35     22.03 o 
  12   7   2       29.64        9.06     20.38 o 
  13   7   2        0.15       26.29     21.42 o 
   0   8   2    15349.68    15237.05    127.42 o 
   1   8   2      347.93      330.37     14.82 o 
   2   8   2     1420.16     1452.19     27.51 o 
   3   8   2        0.60        6.15      8.38 o 
   4   8   2    18315.76    18120.73    108.92 o 
   5   8   2       71.05       63.12     11.98 o 
   6   8   2     2664.25     2680.02     49.48 o 
   7   8   2      111.49       87.74     13.58 o 
   8   8   2     5778.19     5623.13     85.57 o 
   9   8   2      148.84      123.24     17.30 o 
  10   8   2     1527.68     1484.52     48.26 o 
  11   8   2       15.70       20.67     18.02 o 
  12   8   2     4882.89     4688.01     94.21 o 
   1   9   2      446.29      472.23     18.87 o 
   2   9   2      183.62      191.58     14.14 o 
   3   9   2      117.78      110.70     12.37 o 
   4   9   2       15.23       16.98     10.79 o 
   5   9   2      140.43      160.28     16.07 o 
   6   9   2      301.60      285.50     19.01 o 
   7   9   2       46.61       37.57     10.74 o 
   8   9   2       51.50       57.50     15.68 o 
   9   9   2       69.09       47.07     14.69 o 
  10   9   2       38.67       54.71     16.93 o 
  11   9   2       11.95       26.60     17.28 o 
   0  10   2       36.24       31.96     16.03 o 
   1  10   2       51.11       74.41     11.08 o 
   2  10   2    11345.87    11254.02    100.55 o 
   3  10   2       29.82       23.03     11.19 o 
   4  10   2     7379.32     7402.11     95.07 o 
   5  10   2        2.42       10.41     12.93 o 
   6  10   2     1734.98     1806.03     49.31 o 
   7  10   2       34.88       36.82     14.70 o 
   8  10   2      806.70      751.30     35.15 o 
   9  10   2       10.53       15.79     17.14 o 
  10  10   2     7225.20     7479.64    125.27 o 
   1  11   2       21.66       18.06     12.68 o 
   2  11   2        2.80       15.54     12.34 o 
   3  11   2      230.37      235.74     20.06 o 
   4  11   2        2.09        0.00     15.72 o 
   5  11   2       14.01       36.78     17.28 o 
   6  11   2        8.38       16.04     15.34 o 
   7  11   2       27.61       36.39     17.25 o 
   8  11   2        0.00        0.00     18.41 o 
   0  12   2     6439.60     6313.04    139.13 o 
   1  12   2       12.62       29.65     14.86 o 
   2  12   2     2186.58     2272.29     54.19 o 
   3  12   2        1.47        0.00     16.40 o 
   4  12   2      261.15      230.98     24.20 o 
   5  12   2       10.69        0.00     18.98 o 
   6  12   2     3378.93     3494.72     84.37 o 
   1  13   2        9.41       38.40     19.96 o 
   2  13   2       78.69       68.51     19.39 o 
   3  13   2       38.51       71.86     19.95 o 
   1   1   3    78358.90    77644.14    351.58 o 
   2   1   3      427.82      435.18     13.11 o 
   3   1   3     1469.21     1626.16     20.65 o 
   4   1   3      534.70      581.96     14.61 o 
   5   1   3     4484.43     4292.27     36.64 o 
   6   1   3     1216.96     1303.82     22.43 o 
   7   1   3    11366.00    11008.92     71.22 o 
   8   1   3       50.35       61.96      9.77 o 
   9   1   3     4413.80     4534.18     56.55 o 
  10   1   3       24.66       15.89     12.55 o 
  11   1   3     1229.15     1198.53     42.19 o 
  12   1   3      387.55      351.10     26.12 o 
  13   1   3     5764.53     6034.09    107.62 o 
  14   1   3        2.78       17.73     20.34 o 
  15   1   3     2287.31     2193.70     73.92 o 
   0   2   3      209.52      299.29     25.99 o 
   1   2   3        7.86        3.77      4.66 o 
   2   2   3     4706.25     4903.76     46.23 o 
   3   2   3     1655.82     1626.10     22.42 o 
   4   2   3    15639.68    15888.62     72.18 o 
   5   2   3       69.32       73.96      8.92 o 
   6   2   3     2984.44     2942.49     36.36 o 
   7   2   3      287.08      317.43     15.02 o 
   8   2   3      960.82      947.84     25.00 o 
   9   2   3      124.95      102.37     11.19 o 
  10   2   3      395.83      421.97     22.34 o 
  11   2   3        0.73       10.89     14.03 o 
  12   2   3      309.65      369.34     29.06 o 
  13   2   3        0.51       22.37     18.42 o 
  14   2   3      363.29      380.90     32.26 o 
  15   2   3        5.57       69.75     21.96 o 
   1   3   3      473.53      607.21     12.62 o 
   2   3   3      528.67      578.32     12.39 o 
   3   3   3    42914.52    42781.39    153.57 o 
   4   3   3        2.52       13.45      5.52 o 
   5   3   3    12448.77    12348.67     86.22 o 
   6   3   3      448.47      457.10     17.88 o 
   7   3   3       44.51       36.55      8.26 o 
   8   3   3        4.20        3.62      9.97 o 
   9   3   3     8964.66     9000.87     81.65 o 
  10   3   3      257.52      260.19     18.35 o 
  11   3   3    10510.53    10461.14    111.62 o 
  12   3   3       46.36       49.67     17.02 o 
  13   3   3      329.72      322.97     29.84 o 
  14   3   3      112.60      105.70     21.36 o 
   0   4   3       90.48       83.96      8.78 o 
   1   4   3     2128.04     2172.39     24.16 o 
   2   4   3     3301.04     3313.06     32.20 o 
   3   4   3       87.26       84.85      7.31 o 
   4   4   3     6929.30     6945.24     56.66 o 
   5   4   3       65.76       81.67      8.51 o 
   6   4   3     8226.80     8037.15     68.07 o 
   7   4   3     1362.66     1384.99     28.23 o 
   8   4   3        0.71        2.50     10.96 o 
   9   4   3      893.51      912.41     30.64 o 
  10   4   3      650.79      644.95     26.96 o 
  11   4   3      110.31       87.25     14.38 o 
  12   4   3      253.80      248.31     24.59 o 
  13   4   3      133.57      137.49     20.80 o 
  14   4   3      727.59      747.39     41.90 o 
   1   5   3    19059.33    18468.74     92.69 o 
   2   5   3       70.53       69.54      7.94 o 
   3   5   3     8307.25     8089.75     59.22 o 
   4   5   3      229.28      219.48     11.94 o 
   5   5   3     9097.71     8883.26     71.66 o 
   6   5   3       69.45       89.90     11.44 o 
   7   5   3    16111.06    16040.03    113.64 o 
   8   5   3       97.81       87.28     12.52 o 
   9   5   3     6360.70     6345.18     79.29 o 
  10   5   3      202.51      219.09     18.96 o 
  11   5   3     1493.10     1517.86     47.85 o 
  12   5   3       46.86       43.42     17.51 o 
  13   5   3     2848.01     2815.00     79.26 o 
  14   5   3       10.54       27.32     21.91 o 
   0   6   3     5959.06     5804.62     55.48 o 
   1   6   3       20.73       15.71      4.45 o 
   2   6   3     1978.18     2029.76     25.68 o 
   3   6   3       25.30       23.76      6.16 o 
   4   6   3      671.09      597.12     18.52 o 
   5   6   3       88.67       94.98     11.20 o 
   6   6   3        1.98       10.28     11.33 o 
   7   6   3      595.92      622.05     27.46 o 
   8   6   3     1355.10     1359.96     40.27 o 
   9   6   3     1783.24     1780.68     50.86 o 
  10   6   3      237.52      231.84     21.33 o 
  11   6   3       18.74        4.18     15.90 o 
  12   6   3      312.60      299.31     24.91 o 
  13   6   3        0.98        0.00     19.67 o 
   1   7   3    26454.43    25985.64    114.30 o 
   2   7   3      297.86      318.94     13.43 o 
   3   7   3     3929.46     4096.27     49.23 o 
   4   7   3       25.81       33.18      8.04 o 
   5   7   3     8609.20     8691.79     99.16 o 
   6   7   3        2.50        2.65     11.36 o 
   7   7   3    21616.85    21561.14    163.97 o 
   8   7   3       94.07       49.34     13.40 o 
   9   7   3     2281.46     2282.50     56.35 o 
  10   7   3       46.69       58.57     17.37 o 
  11   7   3     1739.62     1666.97     55.97 o 
  12   7   3        0.32        0.00     19.30 o 
  13   7   3     4901.19     4863.24    113.82 o 
   0   8   3      361.46      377.57     22.37 o 
   1   8   3       79.44       80.17     10.62 o 
   2   8   3      120.54      140.70     13.24 o 
   3   8   3       20.50       20.37     12.19 o 
   4   8   3      684.68      686.33     25.90 o 
   5   8   3        3.20        3.72     11.32 o 
   6   8   3      312.73      279.15     17.86 o 
   7   8   3        8.79        2.67     11.98 o 
   8   8   3       36.08       34.98     13.32 o 
   9   8   3        1.44        6.23     14.55 o 
  10   8   3      275.94      271.02     23.16 o 
  11   8   3        0.52        1.53     16.93 o 
  12   8   3        5.93        7.32     20.10 o 
   1   9   3     1494.70     1437.31     34.00 o 
   2   9   3        0.48        6.20     11.23 o 
   3   9   3    18381.49    18472.77    116.23 o 
   4   9   3       61.81       76.63     12.70 o 
   5   9   3     7518.41     7594.03     89.21 o 
   6   9   3       62.62       45.87     13.04 o 
   7   9   3     1164.05     1098.58     36.82 o 
   8   9   3       21.58       15.27     15.26 o 
   9   9   3     3934.50     3728.40    100.06 o 
  10   9   3        1.18       19.37     18.77 o 
  11   9   3     5562.84     5561.29    102.59 o 
   0  10   3      122.93      110.17     15.91 o 
   1  10   3        0.33        0.00     11.18 o 
   2  10   3      790.77      831.08     27.77 o 
   3  10   3        6.36       11.17     10.90 o 
   4  10   3     1148.03     1181.36     37.59 o 
   5  10   3      109.59      101.10     15.32 o 
   6  10   3      294.34      294.52     23.61 o 
   7  10   3       10.43        0.72     15.50 o 
   8  10   3       72.17       91.54     19.31 o 
   9  10   3      159.31      127.09     23.97 o 
  10  10   3        2.38       29.74     19.85 o 
   1  11   3     2632.91     2680.67     54.79 o 
   2  11   3        0.15        9.89     13.12 o 
   3  11   3     4123.87     4111.97     69.34 o 
   4  11   3       18.49        0.00     15.22 o 
   5  11   3     3081.95     2964.68     65.83 o 
   6  11   3      129.98      105.88     17.57 o 
   7  11   3     2824.67     2748.01     72.62 o 
   8  11   3       37.42       25.59     17.89 o 
   0  12   3     1249.77     1353.95     73.92 o 
   1  12   3      269.92      298.44     26.32 o 
   2  12   3      495.26      532.45     29.10 o 
   3  12   3        3.62       22.63     18.38 o 
   4  12   3       70.66       56.98     19.48 o 
   5  12   3       21.29       13.13     17.40 o 
   6  12   3       93.19       88.62     24.01 o 
   1  13   3     4196.63     4195.57     90.58 o 
   2  13   3       15.71       13.15     18.26 o 
   3  13   3      550.30      521.47     38.03 o 
   0   0   4    15588.28    16916.94    208.22 o 
   1   0   4       78.38       85.87      8.36 o 
   2   0   4    12302.65    14083.11     86.01 o 
   3   0   4     2405.12     2380.57     35.85 o 
   4   0   4     2264.65     2201.80     39.30 o 
   5   0   4     1545.98     1588.43     30.37 o 
   6   0   4    15759.69    16648.78    104.50 o 
   7   0   4        1.43        5.44     10.39 o 
   8   0   4    26758.50    27118.32    169.46 o 
   9   0   4       69.70       48.80     14.59 o 
  10   0   4     1266.89     1254.43     50.15 o 
  11   0   4       30.05        2.21     23.11 o 
  12   0   4     5551.00     5544.19    124.77 o 
  13   0   4        3.35       51.86     27.97 o 
  14   0   4     3508.27     3403.61    122.78 o 
  15   0   4        7.14        0.00     30.91 o 
   1   1   4       95.55      108.34      6.23 o 
   2   1   4      633.22      667.75     13.02 o 
   3   1   4     5672.95     5848.40     44.05 o 
   4   1   4      190.27      196.73      9.33 o 
   5   1   4       78.35       71.43      6.83 o 
   6   1   4      415.19      440.16     14.41 o 
   7   1   4     3334.65     3357.66     39.81 o 
   8   1   4       49.50       42.10      8.75 o 
   9   1   4       92.49      112.45     13.64 o 
  10   1   4      634.76      582.41     26.81 o 
  11   1   4      729.21      735.72     32.41 o 
  12   1   4       55.77       71.53     17.13 o 
  13   1   4      322.63      390.56     29.97 o 
  14   1   4       30.10       48.12     19.21 o 
  15   1   4       46.92       86.57     25.39 o 
   0   2   4    26723.73    28274.44    162.33 o 
   1   2   4      163.16      140.16      6.92 o 
   2   2   4    27709.22    27129.22    148.44 o 
   3   2   4       15.60       15.68      5.52 o 
   4   2   4     9828.55     9920.86     65.40 o 
   5   2   4      267.62      270.36     11.37 o 
   6   2   4    12148.69    12599.67     75.57 o 
   7   2   4      172.64      167.09     11.55 o 
   8   2   4      970.50     1027.70     26.67 o 
   9   2   4      293.82      319.16     17.94 o 
  10   2   4    11689.32    11737.95    110.49 o 
  11   2   4       21.94       22.91     14.67 o 
  12   2   4     2681.62     2715.31     72.34 o 
  13   2   4       30.05       17.91     18.71 o 
  14   2   4     1175.93     1178.82     53.05 o 
  15   2   4        6.53       49.13     21.11 o 
   1   3   4      221.31      251.62      8.92 o 
   2   3   4       88.26      104.76      6.76 o 
   3   3   4       78.25       94.33      7.20 o 
   4   3   4      166.49      192.48     10.21 o 
   5   3   4      533.05      529.73     15.53 o 
   6   3   4      888.59      947.48     23.34 o 
   7   3   4     1706.03     1745.93     35.05 o 
   8   3   4      168.72      173.10     14.69 o 
   9   3   4       18.34       27.07     11.57 o 
  10   3   4        0.59        3.08     12.12 o 
  11   3   4        2.07       19.59     15.62 o 
  12   3   4      187.46      149.82     19.27 o 
  13   3   4       37.03       64.15     19.20 o 
  14   3   4       41.00       15.79     20.98 o 
   0   4   4     1808.44     1735.51     27.49 o 
   1   4   4      393.02      415.83     12.22 o 
   2   4   4    24620.35    24297.02    121.94 o 
   3   4   4      315.60      343.50     11.53 o 
   4   4   4    29696.21    29653.78    131.17 o 
   5   4   4      222.18      198.95     12.27 o 
   6   4   4     1876.18     1883.45     37.84 o 
   7   4   4      208.63      212.73     13.75 o 
   8   4   4     3493.15     3541.83     57.52 o 
   9   4   4       52.89       61.48     12.72 o 
  10   4   4    12992.97    12893.07    115.61 o 
  11   4   4      110.80       74.12     18.32 o 
  12   4   4     2947.08     2925.52     75.84 o 
  13   4   4        3.06        5.09     20.23 o 
  14   4   4      663.88      680.12     45.30 o 
   1   5   4       96.46       98.31      7.14 o 
   2   5   4      316.62      337.36     11.84 o 
   3   5   4     7612.98     7447.68     53.31 o 
   4   5   4      371.47      419.55     14.94 o 
   5   5   4      359.26      376.17     16.91 o 
   6   5   4      210.30      237.60     16.12 o 
   7   5   4      346.78      346.36     19.99 o 
   8   5   4      440.37      444.68     23.17 o 
   9   5   4      618.97      582.09     26.62 o 
  10   5   4      271.85      264.85     19.93 o 
  11   5   4     1118.15     1113.59     40.17 o 
  12   5   4      232.61      252.49     24.67 o 
  13   5   4      173.70      146.86     23.95 o 
  14   5   4      131.51       91.63     35.41 o 
   0   6   4    76853.27    74144.10    368.24 o 
   1   6   4      128.64      123.43      7.64 o 
   2   6   4     3043.37     3037.17     33.93 o 
   3   6   4      191.33      183.02     11.03 o 
   4   6   4     6604.64     6539.01     58.62 o 
   5   6   4      210.56      218.81     13.69 o 
   6   6   4    10237.96    10200.07     96.62 o 
   7   6   4       31.67       39.44     13.89 o 
   8   6   4    15119.51    15277.54    165.96 o 
   9   6   4       82.67       69.82     19.09 o 
  10   6   4      151.19      138.15     19.06 o 
  11   6   4       44.27       67.66     16.89 o 
  12   6   4     3428.39     3395.14     78.84 o 
  13   6   4       75.81      101.49     26.01 o 
   1   7   4      540.43      539.16     15.75 o 
   2   7   4      498.64      501.53     16.56 o 
   3   7   4      193.56      179.00     10.51 o 
   4   7   4        0.01       18.46      7.29 o 
   5   7   4        5.46       16.52      9.81 o 
   6   7   4       21.94       21.55     10.88 o 
   7   7   4      620.55      618.04     32.32 o 
   8   7   4       74.40       86.02     15.08 o 
   9   7   4       78.14       53.99     17.98 o 
  10   7   4      132.24      147.91     20.02 o 
  11   7   4      107.82       68.49     17.92 o 
  12   7   4        0.61        1.59     18.11 o 
   0   8   4     6452.79     6318.31     87.52 o 
   1   8   4      355.74      347.88     17.79 o 
   2   8   4    20617.07    20503.85    125.43 o 
   3   8   4        2.56        0.00      9.99 o 
   4   8   4     5459.06     5499.26     63.71 o 
   5   8   4        0.10        0.00     13.07 o 
   6   8   4    11631.16    11654.18    112.61 o 
   7   8   4      133.65      126.39     16.10 o 
   8   8   4      554.01      517.93     28.29 o 
   9   8   4       92.63       89.94     16.83 o 
  10   8   4     6031.68     6032.87    111.00 o 
  11   8   4       50.70       55.37     17.77 o 
  12   8   4     1978.28     1864.77     63.36 o 
   1   9   4       36.15       45.28     10.75 o 
   2   9   4      656.71      729.03     27.51 o 
   3   9   4      296.59      303.03     19.30 o 
   4   9   4      110.39       95.13     13.79 o 
   5   9   4       52.57       77.77     15.13 o 
   6   9   4       19.92        0.00     13.53 o 
   7   9   4      321.18      303.10     22.07 o 
   8   9   4       60.39       31.20     16.19 o 
   9   9   4      123.91      146.64     22.77 o 
  10   9   4       15.87       42.65     24.45 o 
  11   9   4       23.42       76.72     23.89 o 
   0  10   4     6877.97     6851.74     98.43 o 
   1  10   4       63.58       77.53     11.48 o 
   2  10   4     6372.33     6415.14     80.70 o 
   3  10   4        3.95        0.00     12.12 o 
   4  10   4    13721.22    13678.80    122.08 o 
   5  10   4       36.43       35.04     14.47 o 
   6  10   4      227.93      263.94     22.24 o 
   7  10   4        0.97        0.00     14.79 o 
   8  10   4     2809.55     2836.27     76.76 o 
   9  10   4       52.94       48.17     19.62 o 
   1  11   4       13.35       33.47     13.41 o 
   2  11   4      180.13      179.39     18.22 o 
   3  11   4      688.77      684.55     30.84 o 
   4  11   4        1.16        0.48     15.11 o 
   5  11   4       83.71       66.65     16.73 o 
   6  11   4        0.63        8.46     14.96 o 
   7  11   4      461.92      483.30     31.85 o 
   8  11   4       13.52        0.00     21.85 o 
   0  12   4     7583.68     7164.19    185.82 o 
   1  12   4        4.13       26.53     18.37 o 
   2  12   4     2248.42     2111.45     57.17 o 
   3  12   4        4.12       19.33     18.81 o 
   4  12   4      490.45      457.44     32.57 o 
   5  12   4       22.27       16.35     19.05 o 
   6  12   4     2752.09     2821.54     90.52 o 
   1  13   4      110.24       63.99     23.91 o 
   2  13   4       29.74       35.74     20.10 o 
   1   1   5    59080.90    59355.61    204.89 o 
   2   1   5      504.40      573.51     13.11 o 
   3   1   5     3828.66     3638.75     39.28 o 
   4   1   5       56.39       74.43      9.04 o 
   5   1   5     8464.52     8164.52     53.89 o 
   6   1   5     1709.02     1806.55     26.96 o 
   7   1   5    17278.10    16819.07     87.64 o 
   8   1   5      249.33      252.06     13.58 o 
   9   1   5     3454.23     3552.21     49.49 o 
  10   1   5      184.76      134.17     16.25 o 
  11   1   5     1961.98     2039.19     52.11 o 
  12   1   5      188.77      145.94     20.02 o 
  13   1   5     4859.89     5047.81    100.15 o 
  14   1   5       50.83       56.04     20.88 o 
  15   1   5     2698.52     2768.98     82.30 o 
   0   2   5   108924.02   107983.02    425.04 o 
   1   2   5      115.88      109.96      6.23 o 
   2   2   5      653.70      620.07     14.38 o 
   3   2   5      118.46      126.13      7.17 o 
   4   2   5      161.77      151.56      9.22 o 
   5   2   5      206.81      224.19     12.68 o 
   6   2   5      355.24      309.42     13.38 o 
   7   2   5      355.01      354.48     14.77 o 
   8   2   5     5037.90     5076.88     55.89 o 
   9   2   5      794.72      777.31     27.77 o 
  10   2   5      816.65      868.28     32.43 o 
  11   2   5      182.97      160.73     20.30 o 
  12   2   5      567.38      617.60     33.38 o 
  13   2   5       36.40       51.68     18.50 o 
  14   2   5      390.77      419.57     33.74 o 
   1   3   5    11746.41    11653.90     55.17 o 
   2   3   5       31.59       41.80      5.56 o 
   3   3   5    51811.76    51783.07    184.21 o 
   4   3   5      419.77      455.50     14.04 o 
   5   3   5    16167.89    16121.80    109.16 o 
   6   3   5      858.39      878.46     21.79 o 
   7   3   5      337.52      373.60     16.99 o 
   8   3   5     1575.72     1573.94     35.82 o 
   9   3   5    10936.98    10947.08     94.28 o 
  10   3   5        3.86        0.00     12.71 o 
  11   3   5     9176.70     9252.91    114.92 o 
  12   3   5       22.03       10.77     17.18 o 
  13   3   5     1070.33     1025.46     47.43 o 
  14   3   5      112.18       91.64     24.53 o 
   0   4   5     1695.54     1498.09     25.47 o 
   1   4   5       53.07       49.15      5.19 o 
   2   4   5    11193.35    10660.17     75.76 o 
   3   4   5      400.54      425.76     12.78 o 
   4   4   5      553.60      519.23     15.14 o 
   5   4   5      307.31      292.80     14.69 o 
   6   4   5     2026.24     2018.16     39.70 o 
   7   4   5       80.67       52.61     11.79 o 
   8   4   5     1072.25     1029.51     34.03 o 
   9   4   5      102.06      126.91     16.30 o 
  10   4   5     5441.55     5646.14     80.07 o 
  11   4   5        8.11       19.17     14.11 o 
  12   4   5       36.78       75.20     17.51 o 
  13   4   5       52.40       45.53     25.52 o 
  14   4   5       43.30       45.17     24.22 o 
   1   5   5    17117.27    16903.52     75.26 o 
   2   5   5      126.51      138.53      7.74 o 
   3   5   5     8343.18     8275.45     53.56 o 
   4   5   5      454.27      456.50     16.63 o 
   5   5   5     7936.75     7761.79     90.33 o 
   6   5   5      165.98      149.94     14.06 o 
   7   5   5    14645.54    14562.79    112.59 o 
   8   5   5       26.38        4.96     13.84 o 
   9   5   5     6096.04     6108.08     84.53 o 
  10   5   5      151.00      146.06     16.78 o 
  11   5   5     2573.17     2559.93     59.51 o 
  12   5   5       89.17      115.39     24.14 o 
  13   5   5     2389.07     2249.73     76.47 o 
   0   6   5     3410.55     3324.05     50.52 o 
   1   6   5       12.29        9.24      5.98 o 
   2   6   5       31.22       56.90      6.78 o 
   3   6   5      214.46      215.59     11.72 o 
   4   6   5     5298.30     5276.85     53.03 o 
   5   6   5      120.09      107.93     11.82 o 
   6   6   5      253.07      230.18     21.29 o 
   7   6   5      131.27      147.36     15.53 o 
   8   6   5     1227.42     1341.85     45.44 o 
   9   6   5      154.01      118.50     17.41 o 
  10   6   5      137.83      136.61     18.64 o 
  11   6   5        7.34        2.06     17.41 o 
  12   6   5       47.00       34.31     17.25 o 
  13   6   5       15.71        1.11     22.35 o 
   1   7   5    11326.76    11130.77     76.00 o 
   2   7   5       98.32       77.63      9.09 o 
   3   7   5     1593.93     1584.92     30.14 o 
   4   7   5      164.27      158.22     12.00 o 
   5   7   5     8179.58     8264.42     78.36 o 
   6   7   5      163.71      144.85     14.37 o 
   7   7   5    15108.54    14914.63    170.16 o 
   8   7   5      518.05      499.08     29.32 o 
   9   7   5     2634.30     2480.70     81.28 o 
  10   7   5       24.00       17.36     17.83 o 
  11   7   5     1327.02     1244.43     60.77 o 
  12   7   5       88.23       91.44     22.60 o 
   0   8   5     7995.35     7805.49    103.89 o 
   1   8   5       78.89       55.38     13.56 o 
   2   8   5      210.22      221.44     22.05 o 
   3   8   5       40.03       37.11     10.88 o 
   4   8   5      585.73      559.98     24.22 o 
   5   8   5        7.47        2.15     13.00 o 
   6   8   5     1267.43     1337.70     42.73 o 
   7   8   5       31.31       32.17     16.52 o 
   8   8   5      863.62      886.57     44.06 o 
   9   8   5      167.19      139.02     24.36 o 
  10   8   5      384.97      389.57     34.17 o 
  11   8   5        7.90        0.00     20.22 o 
   1   9   5     1391.06     1393.79     41.81 o 
   2   9   5      341.75      382.44     23.18 o 
   3   9   5    12167.39    12228.81    110.12 o 
   4   9   5       92.90       86.85     15.94 o 
   5   9   5     6975.24     6813.56    103.38 o 
   6   9   5       18.33       27.17     14.68 o 
   7   9   5     1090.77     1129.00     47.19 o 
   8   9   5       10.12       34.45     17.30 o 
   9   9   5     4017.90     3911.90     94.93 o 
  10   9   5       28.23       61.42     25.45 o 
   0  10   5      934.51      920.73     47.35 o 
   1  10   5        3.63        0.00     13.96 o 
   2  10   5     1035.77     1006.60     39.93 o 
   3  10   5       45.42       66.06     13.67 o 
   4  10   5      154.28      198.79     19.87 o 
   5  10   5      177.62      139.07     21.65 o 
   6  10   5      194.65      203.43     20.69 o 
   7  10   5        5.29       22.87     18.61 o 
   8  10   5      345.66      351.36     30.10 o 
   9  10   5       50.61       51.57     18.91 o 
   1  11   5     2993.01     3205.88     65.45 o 
   2  11   5       71.84       78.02     14.55 o 
   3  11   5     3274.40     3224.29     64.95 o 
   4  11   5        6.49       24.08     17.67 o 
   5  11   5     1919.32     1768.01     56.96 o 
   6  11   5       60.77       49.99     18.27 o 
   7  11   5     2523.22     2531.04     75.12 o 
   8  11   5       15.56        0.00     20.44 o 
   0  12   5      132.36      151.92     37.67 o 
   1  12   5       19.17        5.48     19.98 o 
   2  12   5      347.17      355.51     25.74 o 
   3  12   5       67.13       68.96     16.92 o 
   4  12   5      653.13      697.47     40.48 o 
   5  12   5      106.71      115.72     21.74 o 
   6  12   5      615.60      588.84     39.12 o 
   1  13   5     2512.17     2520.15     79.72 o 
   0   0   6    96665.48    95552.19    561.86 o 
   1   0   6     1223.59     1228.61     20.15 o 
   2   0   6    60751.38    62206.80    262.61 o 
   3   0   6      242.43      245.71     15.61 o 
   4   0   6      853.70      849.10     26.14 o 
   5   0   6      358.05      348.27     17.19 o 
   6   0   6    59671.25    58160.76    298.44 o 
   7   0   6        0.01        9.16     10.42 o 
   8   0   6    13719.55    13797.72    118.10 o 
   9   0   6     1578.56     1457.63     44.00 o 
  10   0   6     8708.84     8717.11    132.60 o 
  11   0   6       58.23       52.97     29.70 o 
  12   0   6     3081.67     3180.53    107.56 o 
  13   0   6        0.54        5.09     25.15 o 
  14   0   6     8337.33     8367.51    190.78 o 
   1   1   6     6766.14     6805.16     38.08 o 
   2   1   6      900.66      860.55     16.29 o 
   3   1   6     1571.24     1530.32     24.14 o 
   4   1   6      116.35      129.40      8.90 o 
   5   1   6        0.61        7.83      5.89 o 
   6   1   6     2509.03     2558.18     31.53 o 
   7   1   6     5694.61     5673.80     49.21 o 
   8   1   6        0.31       15.39      8.29 o 
   9   1   6      504.60      542.58     21.59 o 
  10   1   6      213.74      198.46     16.16 o 
  11   1   6      472.40      505.68     27.36 o 
  12   1   6       25.07       28.05     16.64 o 
  13   1   6      284.75      305.71     29.14 o 
  14   1   6      124.16      154.44     25.98 o 
   0   2   6    34368.07    33655.92    144.80 o 
   1   2   6      292.46      312.49     10.81 o 
   2   2   6     9821.01     9653.79     53.09 o 
   3   2   6      237.24      258.32      9.96 o 
   4   2   6    53857.81    52800.68    206.37 o 
   5   2   6      373.51      376.50     15.00 o 
   6   2   6     6584.05     6561.08     58.04 o 
   7   2   6       93.04       99.73     11.78 o 
   8   2   6    15052.08    14899.75    102.18 o 
   9   2   6      188.63      179.20     15.23 o 
  10   2   6     8588.32     8591.78     92.92 o 
  11   2   6       22.23       27.06     16.41 o 
  12   2   6     6708.79     6812.78     99.80 o 
  13   2   6        0.32        0.00     21.89 o 
  14   2   6     1316.81     1467.85     63.23 o 
   1   3   6     2950.19     2983.05     29.97 o 
   2   3   6       20.37       26.29      5.41 o 
   3   3   6     3073.60     3234.10     35.36 o 
   4   3   6       71.86       73.64      7.25 o 
   5   3   6     1344.09     1372.88     26.54 o 
   6   3   6      307.95      318.82     16.63 o 
   7   3   6     1361.08     1329.03     33.96 o 
   8   3   6      179.85      188.10     15.13 o 
   9   3   6       19.24       24.83     12.01 o 
  10   3   6      179.20      141.99     17.78 o 
  11   3   6        4.78       45.01     17.20 o 
  12   3   6       72.22       52.28     19.23 o 
  13   3   6      137.94      117.68     22.73 o 
  14   3   6        0.08       13.76     23.74 o 
   0   4   6     3619.18     3330.63     39.13 o 
   1   4   6       39.60       40.41      4.88 o 
   2   4   6    17090.83    16707.35     95.71 o 
   3   4   6       93.76       99.26      7.15 o 
   4   4   6    26136.11    25384.07    103.21 o 
   5   4   6       36.40       17.97      7.67 o 
   6   4   6     6339.29     6385.50     68.21 o 
   7   4   6        0.43        9.71     10.67 o 
   8   4   6     6352.44     6468.86     76.50 o 
   9   4   6        0.39       12.92     13.40 o 
  10   4   6     8417.12     8589.69    104.11 o 
  11   4   6       47.80       15.42     15.18 o 
  12   4   6     2608.01     2659.25     77.00 o 
  13   4   6        1.26        8.40     24.02 o 
  14   4   6     1231.58     1337.86     65.35 o 
   1   5   6       30.87       29.39      5.11 o 
   2   5   6     1041.65     1079.35     19.17 o 
   3   5   6    16390.63    16482.44    105.99 o 
   4   5   6       73.27       79.74      7.99 o 
   5   5   6     1475.71     1469.29     30.36 o 
   6   5   6       59.55       68.69     12.03 o 
   7   5   6     1034.54     1044.35     32.11 o 
   8   5   6        8.32        0.00     14.04 o 
   9   5   6      623.31      569.41     27.56 o 
  10   5   6        4.80        9.65     15.84 o 
  11   5   6     1081.03     1125.30     40.75 o 
  12   5   6        1.99        7.44     17.70 o 
  13   5   6      260.45      284.35     37.95 o 
   0   6   6    21180.35    20629.61    129.63 o 
   1   6   6      975.33      980.11     20.73 o 
   2   6   6    20395.22    20203.73    100.53 o 
   3   6   6       45.48       18.81      7.68 o 
   4   6   6      250.42      286.80     14.08 o 
   5   6   6       34.66       43.39      9.64 o 
   6   6   6    19534.48    19318.73    151.76 o 
   7   6   6       62.83       64.25     15.22 o 
   8   6   6     5261.64     5226.48     83.65 o 
   9   6   6       29.34       42.48     17.14 o 
  10   6   6     1514.60     1461.99     49.99 o 
  11   6   6        5.24       12.45     16.50 o 
  12   6   6     1560.80     1626.00     54.32 o 
  13   6   6       46.32       19.81     22.42 o 
   1   7   6     1193.19     1185.43     25.42 o 
   2   7   6       34.60       31.49      9.93 o 
   3   7   6       18.09       22.22      8.28 o 
   4   7   6       92.49       81.56     10.97 o 
   5   7   6       60.94       68.76     12.34 o 
   6   7   6      782.55      749.42     31.80 o 
   7   7   6     1490.25     1449.00     47.99 o 
   8   7   6      116.35      122.45     20.32 o 
   9   7   6        1.06       22.28     16.19 o 
  10   7   6       28.79       56.17     25.32 o 
  11   7   6       58.95       53.69     15.62 o 
  12   7   6       39.52       34.08     25.02 o 
   0   8   6    12396.08    12142.39    144.51 o 
   1   8   6       78.13       59.62     11.47 o 
   2   8   6     2524.16     2475.46     48.95 o 
   3   8   6       93.88       81.63     12.53 o 
   4   8   6    12093.66    12285.56    110.60 o 
   5   8   6       85.00       96.31     13.88 o 
   6   8   6      885.79      944.64     35.20 o 
   7   8   6        5.25        4.66     16.52 o 
   8   8   6     3869.45     3889.50     93.64 o 
   9   8   6       65.79       68.25     21.48 o 
  10   8   6      941.16      900.65     49.08 o 
  11   8   6        0.68       21.69     23.43 o 
   1   9   6      133.72       88.54     14.50 o 
   2   9   6        0.15        6.71     15.29 o 
   3   9   6      365.93      446.99     25.49 o 
   4   9   6       24.23       21.03     15.33 o 
   5   9   6      267.22      259.57     23.58 o 
   6   9   6        4.51       28.23     15.71 o 
   7   9   6      211.40      180.24     25.66 o 
   8   9   6      325.43      305.52     29.86 o 
   9   9   6       26.54        5.22     19.36 o 
  10   9   6        2.49       11.64     21.94 o 
   0  10   6       10.18        7.64     17.41 o 
   1  10   6        0.79        0.00     12.96 o 
   2  10   6     5758.75     5689.22     88.03 o 
   3  10   6       24.03       33.66     13.93 o 
   4  10   6     2900.55     2907.90     68.59 o 
   5  10   6      224.39      209.91     23.45 o 
   6  10   6     1661.43     1607.59     59.75 o 
   7  10   6       24.08       51.55     19.78 o 
   8  10   6      595.49      557.86     37.33 o 
   9  10   6      109.70      135.44     23.25 o 
   1  11   6      566.13      560.35     32.01 o 
   2  11   6        4.36       19.46     13.79 o 
   3  11   6      507.54      467.99     29.34 o 
   4  11   6        4.48        0.00     15.70 o 
   5  11   6       40.77       55.33     17.29 o 
   6  11   6       73.79       76.65     19.37 o 
   7  11   6      731.78      707.82     41.35 o 
   0  12   6     3550.26     3574.38    118.30 o 
   1  12   6        0.02        0.00     17.09 o 
   2  12   6     1599.45     1599.02     55.59 o 
   3  12   6       15.20       19.42     15.92 o 
   4  12   6      655.50      673.43     39.75 o 
   5  12   6        3.93       27.87     18.58 o 
   1   1   7    39306.89    38235.05    126.22 o 
   2   1   7      114.94      112.35      7.23 o 
   3   1   7    35524.74    35553.01    157.15 o 
   4   1   7        9.31       18.57      6.62 o 
   5   1   7    29071.96    28858.50    135.98 o 
   6   1   7        1.09        3.48      6.84 o 
   7   1   7    29964.33    30133.91    122.73 o 
   8   1   7        0.39        0.00      8.43 o 
   9   1   7     7427.97     7360.94     73.54 o 
  10   1   7        0.79       12.97     11.61 o 
  11   1   7     4317.45     4509.75     75.24 o 
  12   1   7       26.44       42.14     16.84 o 
  13   1   7     5045.52     5161.34    102.29 o 
  14   1   7        7.47       34.34     22.56 o 
   0   2   7      134.86      146.57      9.84 o 
   1   2   7     1474.02     1529.31     20.24 o 
   2   2   7      214.14      223.32      9.14 o 
   3   2   7      540.19      534.67     15.68 o 
   4   2   7    13700.48    13634.14     68.28 o 
   5   2   7       67.71       72.91      8.59 o 
   6   2   7     9759.58     9633.80     72.93 o 
   7   2   7      122.90      104.31     11.24 o 
   8   2   7      146.40      158.37     13.77 o 
   9   2   7       63.25       66.30     12.04 o 
  10   2   7      648.35      735.11     26.81 o 
  11   2   7        1.26       13.61     15.09 o 
  12   2   7      121.78      147.19     23.49 o 
  13   2   7      155.92      143.82     22.14 o 
  14   2   7     1054.33     1166.20     57.63 o 
   1   3   7    15518.67    15302.98     69.78 o 
   2   3   7     1337.47     1364.41     21.02 o 
   3   3   7    60107.59    59785.93    212.67 o 
   4   3   7      345.03      344.50     12.19 o 
   5   3   7    19610.32    19638.94    100.15 o 
   6   3   7      274.71      300.97     17.21 o 
   7   3   7     5198.59     5236.27     63.56 o 
   8   3   7      162.98      160.64     14.72 o 
   9   3   7     9501.59     9654.79    111.45 o 
  10   3   7       11.54        2.30     13.90 o 
  11   3   7    11150.79    11021.70    123.16 o 
  12   3   7      275.86      226.81     34.52 o 
  13   3   7     1249.02     1157.68     54.70 o 
  14   3   7       59.41       69.97     27.28 o 
   0   4   7       15.87       15.13      6.49 o 
   1   4   7      261.08      229.11      8.86 o 
   2   4   7     2312.23     2372.57     29.51 o 
   3   4   7       78.71       74.45      7.26 o 
   4   4   7     9749.56     9475.94     67.85 o 
   5   4   7       67.12       54.83     11.50 o 
   6   4   7     3364.86     3296.54     49.71 o 
   7   4   7       44.56       54.93     12.40 o 
   8   4   7      462.32      483.33     31.29 o 
   9   4   7     2363.07     2392.79     55.08 o 
  10   4   7      181.62      162.69     20.11 o 
  11   4   7        1.19       11.31     17.17 o 
  12   4   7      531.66      534.49     36.29 o 
  13   4   7        3.36        0.00     20.29 o 
   1   5   7    16686.37    16579.81     68.81 o 
   2   5   7       40.03       29.21      5.73 o 
   3   5   7     7035.62     7021.84     53.27 o 
   4   5   7       24.36       36.79      6.75 o 
   5   5   7     8875.65     8947.58     74.79 o 
   6   5   7       66.79       72.33     13.59 o 
   7   5   7     6664.39     6714.09    110.63 o 
   8   5   7      152.71      120.91     15.78 o 
   9   5   7     6468.06     6582.54     97.35 o 
  10   5   7        4.57        0.00     16.49 o 
  11   5   7     2086.64     2043.87     60.30 o 
  12   5   7       66.87       66.88     20.19 o 
  13   5   7     2634.91     2504.08     87.20 o 
   0   6   7     2395.78     2457.59     51.49 o 
   1   6   7      378.92      378.71     14.15 o 
   2   6   7     1565.09     1527.39     29.73 o 
   3   6   7       10.52        0.00      8.22 o 
   4   6   7      195.74      206.16     14.40 o 
   5   6   7       17.57       21.75     10.65 o 
   6   6   7       15.27       33.36     14.52 o 
   7   6   7      480.60      413.38     24.91 o 
   8   6   7      108.44       94.23     19.89 o 
   9   6   7      392.05      420.04     30.22 o 
  10   6   7     1212.27     1261.86     47.10 o 
  11   6   7       30.57       13.87     16.58 o 
  12   6   7      123.89       95.16     20.34 o 
   1   7   7     7230.82     7126.02     66.94 o 
   2   7   7      247.97      256.36     15.45 o 
   3   7   7      931.68      920.14     25.10 o 
   4   7   7       20.08       19.04      9.85 o 
   5   7   7     4787.36     4801.32     72.11 o 
   6   7   7      302.40      284.88     25.04 o 
   7   7   7     5170.03     5327.29     96.55 o 
   8   7   7       46.74       20.26     19.66 o 
   9   7   7     1774.56     1741.15     65.01 o 
  10   7   7      178.68      132.53     25.19 o 
  11   7   7     1311.51     1299.79     54.12 o 
  12   7   7      117.41       96.92     20.25 o 
   0   8   7     1823.04     1747.61     52.61 o 
   1   8   7       10.09       18.80     11.60 o 
   2   8   7      412.35      414.86     22.37 o 
   3   8   7       17.87       11.63     12.13 o 
   4   8   7     2748.84     2733.80     55.92 o 
   5   8   7       40.12       48.62     13.64 o 
   6   8   7      939.75      953.12     38.10 o 
   7   8   7        1.11        0.00     16.54 o 
   8   8   7      291.38      300.76     30.66 o 
   9   8   7       34.63       48.68     18.93 o 
  10   8   7      908.53      950.98     50.48 o 
  11   8   7        2.93        0.00     22.98 o 
   1   9   7     1772.56     1754.59     49.50 o 
   2   9   7       21.62       31.27     14.72 o 
   3   9   7     5626.13     5607.72     91.59 o 
   4   9   7        0.87        0.00     18.11 o 
   5   9   7     2890.24     2969.69     74.44 o 
   6   9   7       10.12        0.00     16.59 o 
   7   9   7      308.20      272.84     29.69 o 
   8   9   7       12.54       17.92     21.02 o 
   9   9   7     2332.54     2241.71     74.40 o 
  10   9   7       43.45        0.00     21.94 o 
   0  10   7       92.63      120.13     23.87 o 
   1  10   7      617.85      592.01     32.08 o 
   2  10   7      271.20      296.81     23.60 o 
   3  10   7       10.14        4.70     16.54 o 
   4  10   7     1026.16     1042.43     45.21 o 
   5  10   7       52.29       81.32     19.58 o 
   6  10   7      338.96      401.56     39.99 o 
   7  10   7       63.36       52.62     24.69 o 
   8  10   7        4.10        8.55     22.29 o 
   9  10   7       36.68       30.02     21.25 o 
   1  11   7     2960.37     3066.15     73.42 o 
   2  11   7       79.63       69.81     15.92 o 
   3  11   7     1377.87     1408.55     51.30 o 
   4  11   7       21.57       16.71     17.02 o 
   5  11   7      984.57      995.76     49.29 o 
   6  11   7       21.34        0.00     18.26 o 
   7  11   7     1265.42     1306.14     56.22 o 
   0  12   7      514.41      579.99    112.99 o 
   1  12   7        0.76        0.00     16.61 o 
   2  12   7     1088.28     1145.10     49.29 o 
   3  12   7        2.41       16.49     15.99 o 
   4  12   7        0.08        0.00     16.87 o 
   0   0   8   130137.15   129892.55    648.36 o 
   1   0   8       43.91       39.69      6.36 o 
   2   0   8     8301.55     8344.42     86.84 o 
   3   0   8       25.54       27.34      9.51 o 
   4   0   8    22438.67    22046.21    154.62 o 
   5   0   8      793.75      800.40     33.05 o 
   6   0   8    12378.72    12159.05    103.76 o 
   7   0   8       26.22       47.06     10.42 o 
   8   0   8    23462.31    22912.44    161.33 o 
   9   0   8      235.80      266.98     21.22 o 
  10   0   8     1323.14     1337.01     59.55 o 
  11   0   8       31.91       29.70     23.33 o 
  12   0   8     6081.24     6226.25    153.32 o 
  13   0   8      171.92      164.68     34.78 o 
  14   0   8     3540.06     3605.76    144.61 o 
   1   1   8     8717.26     8978.74     43.26 o 
   2   1   8      658.20      661.52     14.99 o 
   3   1   8     7719.22     7385.81     55.21 o 
   4   1   8      243.96      245.03     12.17 o 
   5   1   8      365.33      375.84     13.68 o 
   6   1   8      144.18      126.98     10.62 o 
   7   1   8      962.90      951.48     24.34 o 
   8   1   8      136.11      122.36     11.82 o 
   9   1   8      102.84      103.57     13.92 o 
  10   1   8      475.54      503.96     24.21 o 
  11   1   8     1074.31     1133.41     43.34 o 
  12   1   8      291.30      266.21     25.43 o 
  13   1   8      631.41      617.78     40.68 o 
  14   1   8        1.66       31.74     22.91 o 
   0   2   8    22770.18    23477.36    136.03 o 
   1   2   8      574.90      596.15     12.70 o 
   2   2   8    46122.66    45324.75    198.94 o 
   3   2   8      339.45      303.31     12.29 o 
   4   2   8    13036.01    12900.22     77.65 o 
   5   2   8       21.27       22.68      7.02 o 
   6   2   8    17706.65    17296.34     99.33 o 
   7   2   8      814.86      831.72     25.66 o 
   8   2   8     4443.78     4384.05     59.88 o 
   9   2   8      612.70      612.40     24.51 o 
  10   2   8    11090.22    11159.01    105.91 o 
  11   2   8      148.01      129.23     17.75 o 
  12   2   8     2590.52     2648.72     71.93 o 
  13   2   8       27.45        6.15     18.17 o 
  14   2   8     2765.73     2831.15     92.25 o 
   1   3   8      816.14      881.87     16.18 o 
   2   3   8      231.51      261.77     10.05 o 
   3   3   8     2145.14     2113.20     26.49 o 
   4   3   8       69.23       73.00      7.57 o 
   5   3   8      849.96      844.32     20.13 o 
   6   3   8      235.98      225.66     16.17 o 
   7   3   8      665.22      666.84     26.09 o 
   8   3   8      198.84      171.94     17.20 o 
   9   3   8      346.60      393.66     21.49 o 
  10   3   8        0.90       10.52     14.39 o 
  11   3   8       40.25       81.35     16.46 o 
  12   3   8       29.34       15.16     21.99 o 
  13   3   8       11.47        5.49     21.84 o 
   0   4   8    12129.67    12190.30     92.43 o 
   1   4   8       42.17       35.09      5.17 o 
   2   4   8    17833.66    17849.83     86.19 o 
   3   4   8        9.80       24.57      6.89 o 
   4   4   8    14093.61    13842.69     84.61 o 
   5   4   8       24.14       28.35      9.77 o 
   6   4   8     6405.12     6264.19     73.88 o 
   7   4   8      532.31      529.95     24.72 o 
   8   4   8     6144.09     6014.61     84.96 o 
   9   4   8      633.74      610.25     30.04 o 
  10   4   8     6415.33     6254.91     93.66 o 
  11   4   8       16.42       43.94     16.38 o 
  12   4   8     2507.00     2532.37     73.22 o 
  13   4   8        0.66        0.00     24.53 o 
   1   5   8     5445.14     5342.72     42.87 o 
   2   5   8      746.80      745.98     17.46 o 
   3   5   8      917.79      860.33     20.54 o 
   4   5   8        1.03       15.58      8.39 o 
   5   5   8      273.03      289.35     16.40 o 
   6   5   8        8.25        0.00     11.07 o 
   7   5   8     6502.06     6514.59     86.29 o 
   8   5   8        0.21        6.55     14.26 o 
   9   5   8        1.54        3.55     14.71 o 
  10   5   8      192.26      244.22     23.31 o 
  11   5   8      230.25      174.09     20.31 o 
  12   5   8        1.13       14.26     17.76 o 
  13   5   8      786.57      803.59     52.92 o 
   0   6   8    17406.51    17139.61    126.91 o 
   1   6   8      218.68      195.38     12.29 o 
   2   6   8     1247.22     1233.79     28.50 o 
   3   6   8       56.82       42.46     10.25 o 
   4   6   8     4568.39     4563.00     62.43 o 
   5   6   8      221.52      214.21     17.25 o 
   6   6   8     5253.89     5005.85     88.38 o 
   7   6   8      174.96      131.30     19.33 o 
   8   6   8     9573.59     9592.35    125.54 o 
   9   6   8      224.41      174.82     23.59 o 
  10   6   8      307.21      284.56     24.71 o 
  11   6   8        8.33        4.70     16.52 o 
  12   6   8     2666.85     2615.34     77.19 o 
   1   7   8      274.95      289.00     16.35 o 
   2   7   8      465.01      493.84     20.54 o 
   3   7   8     1951.64     1964.30     40.92 o 
   4   7   8      210.07      238.33     18.61 o 
   5   7   8      262.06      290.41     20.38 o 
   6   7   8      134.94      129.98     20.58 o 
   7   7   8       96.16      103.72     17.46 o 
   8   7   8       43.50       36.17     16.52 o 
   9   7   8       19.23       33.99     20.25 o 
  10   7   8      232.26      220.80     31.31 o 
  11   7   8      717.50      711.01     41.98 o 
   0   8   8       16.45       31.43     16.56 o 
   1   8   8        3.25       16.39     12.14 o 
   2   8   8     7397.20     7448.94     81.04 o 
   3   8   8      178.18      163.50     16.91 o 
   4   8   8     1381.02     1428.11     40.95 o 
   5   8   8        0.68       14.51     14.64 o 
   6   8   8     6904.16     6953.13    113.02 o 
   7   8   8       75.42       87.60     22.94 o 
   8   8   8      690.40      596.62     38.16 o 
   9   8   8      536.79      491.50     38.97 o 
  10   8   8     3140.20     3155.36     96.75 o 
  11   8   8       15.12       11.78     20.63 o 
   1   9   8      291.09      276.47     22.69 o 
   2   9   8        8.71        0.00     14.39 o 
   3   9   8      450.27      430.15     27.01 o 
   4   9   8        0.01        0.00     14.30 o 
   5   9   8       54.79       43.64     17.43 o 
   6   9   8        2.02       22.13     17.33 o 
   7   9   8      480.66      528.01     38.76 o 
   8   9   8       42.30       21.36     22.56 o 
   9   9   8      239.24      237.51     35.13 o 
  10   9   8        0.25        0.00     21.73 o 
   0  10   8     1872.69     1988.21     84.55 o 
   1  10   8      195.99      213.18     20.68 o 
   2  10   8     1456.40     1512.33     50.73 o 
   3  10   8        3.85       14.21     15.81 o 
   4  10   8     5523.15     5619.12    103.36 o 
   5  10   8       15.79       28.01     18.63 o 
   6  10   8      653.23      707.90     42.96 o 
   7  10   8       13.87       34.00     25.32 o 
   8  10   8     2354.72     2351.58     90.52 o 
   1  11   8      852.92      883.10     41.59 o 
   2  11   8        6.78        4.81     16.86 o 
   3  11   8      627.29      617.96     38.10 o 
   4  11   8        2.06        0.00     17.46 o 
   5  11   8        9.06       33.96     25.39 o 
   6  11   8       23.08       39.17     29.66 o 
   0  12   8     2737.67     2878.43    124.50 o 
   1  12   8        5.28        3.71     17.52 o 
   2  12   8     1076.47     1162.26     50.08 o 
   3  12   8       19.04       33.35     18.78 o 
   4  12   8      906.23      921.61     45.09 o 
   1   1   9    12979.50    13109.43     72.28 o 
   2   1   9      100.35      112.45      7.95 o 
   3   1   9     7701.05     7802.35     56.35 o 
   4   1   9      313.97      334.91     14.25 o 
   5   1   9     9628.29     9735.94     76.19 o 
   6   1   9     1440.37     1476.61     32.25 o 
   7   1   9     9669.52     9608.52     78.50 o 
   8   1   9      141.23      147.69     14.74 o 
   9   1   9     5669.82     5687.74     66.33 o 
  10   1   9      106.89       93.96     15.20 o 
  11   1   9     3990.70     3872.49     72.83 o 
  12   1   9      204.04      194.64     21.03 o 
  13   1   9     2674.90     2595.97     79.30 o 
  14   1   9      133.16      139.00     25.28 o 
   0   2   9     2312.97     2145.49     33.03 o 
   1   2   9      157.84      145.92      7.42 o 
   2   2   9     9532.12     9302.37     57.75 o 
   3   2   9     1762.44     1801.64     27.45 o 
   4   2   9     2681.66     2614.36     38.02 o 
   5   2   9     1272.33     1246.72     26.62 o 
   6   2   9      125.16      133.22     11.66 o 
   7   2   9      253.83      249.17     15.79 o 
   8   2   9     1192.52     1195.07     32.49 o 
   9   2   9       35.86       56.58     13.40 o 
  10   2   9     5560.82     5614.28     77.53 o 
  11   2   9       96.08       69.46     16.88 o 
  12   2   9       40.81       67.45     19.87 o 
  13   2   9      101.19       60.36     22.37 o 
   1   3   9     1793.34     1728.06     23.63 o 
   2   3   9      209.54      210.70     10.01 o 
   3   3   9    12575.29    12321.98     63.84 o 
   4   3   9      278.21      290.64     12.37 o 
   5   3   9    10951.63    10844.09     80.61 o 
   6   3   9       23.37       28.57     11.54 o 
   7   3   9     2319.33     2323.27     47.78 o 
   8   3   9       82.12       72.81     13.38 o 
   9   3   9     6246.82     6225.73     84.56 o 
  10   3   9       25.56       35.57     14.44 o 
  11   3   9     3575.73     3539.66     73.82 o 
  12   3   9      147.37      136.46     30.34 o 
  13   3   9     1630.36     1634.27     70.48 o 
   0   4   9    39333.03    38629.81    165.51 o 
   1   4   9      111.85      119.69      7.70 o 
   2   4   9      364.99      405.22     15.64 o 
   3   4   9      560.64      557.20     17.43 o 
   4   4   9      595.65      566.04     18.62 o 
   5   4   9     1127.98     1142.08     29.54 o 
   6   4   9      187.05      233.11     15.80 o 
   7   4   9       16.27       11.59     12.29 o 
   8   4   9     3900.17     3801.52     69.21 o 
   9   4   9      105.91       95.72     14.90 o 
  10   4   9      850.94      840.51     36.85 o 
  11   4   9        7.77       27.42     15.98 o 
  12   4   9      217.10      279.00     27.93 o 
  13   4   9      252.10      221.13     29.75 o 
   1   5   9     9646.92     9648.13     76.93 o 
   2   5   9        0.41        0.00      7.53 o 
   3   5   9     7385.14     7387.08     65.05 o 
   4   5   9        1.35        0.73      8.01 o 
   5   5   9     5212.71     5181.89     62.48 o 
   6   5   9        0.27        0.00     10.82 o 
   7   5   9     6978.12     6951.71     87.39 o 
   8   5   9        0.00        0.00     14.71 o 
   9   5   9     2496.75     2474.54     66.55 o 
  10   5   9       19.36       27.10     16.26 o 
  11   5   9     2190.92     2134.34     63.11 o 
  12   5   9        1.87        8.08     17.60 o 
   0   6   9     2611.80     2563.90     51.86 o 
   1   6   9      282.95      284.73     14.34 o 
   2   6   9     1901.34     1868.95     34.66 o 
   3   6   9        1.86        0.00      9.54 o 
   4   6   9      335.61      348.54     22.40 o 
   5   6   9       26.19       19.62     13.27 o 
   6   6   9     2745.85     2822.11     64.09 o 
   7   6   9       56.68       36.72     19.19 o 
   8   6   9        5.23        7.04     17.02 o 
   9   6   9        0.24        5.57     16.82 o 
  10   6   9       37.72       57.70     17.93 o 
  11   6   9       32.26        0.00     17.69 o 
  12   6   9       12.21       19.99     22.81 o 
   1   7   9    12128.99    12156.03     94.69 o 
   2   7   9      714.72      712.61     24.91 o 
   3   7   9     5794.84     5815.25     73.27 o 
   4   7   9        5.18        0.00     11.76 o 
   5   7   9     4394.56     4565.21     78.26 o 
   6   7   9        8.90        0.00     15.46 o 
   7   7   9     3837.78     3814.94     80.72 o 
   8   7   9       20.43       24.07     17.84 o 
   9   7   9     1967.74     2081.38     68.43 o 
  10   7   9        2.18        0.00     20.18 o 
  11   7   9     1894.67     1985.64     71.78 o 
   0   8   9     1057.12     1099.20     44.64 o 
   1   8   9       97.02      104.78     14.13 o 
   2   8   9      860.34      885.14     30.30 o 
   3   8   9       39.74       51.68     12.85 o 
   4   8   9     1561.43     1564.04     46.54 o 
   5   8   9      230.20      261.27     23.41 o 
   6   8   9      535.63      564.85     35.52 o 
   7   8   9       50.30       40.46     18.09 o 
   8   8   9      132.65      140.15     24.95 o 
   9   8   9       11.14       53.21     30.52 o 
  10   8   9      949.36      962.09     58.33 o 
   1   9   9     3300.83     3356.88     72.40 o 
   2   9   9      121.45      104.90     18.17 o 
   3   9   9     5630.51     5721.68     85.83 o 
   4   9   9       15.18        1.47     15.39 o 
   5   9   9     2854.84     3063.68     75.52 o 
   6   9   9       76.28       34.85     18.82 o 
   7   9   9      947.55     1005.46     52.99 o 
   8   9   9      110.90      108.92     25.77 o 
   9   9   9     2024.65     2042.31     84.14 o 
   0  10   9      748.75      767.75     56.64 o 
   1  10   9        3.21       15.01     18.54 o 
   2  10   9      308.65      342.81     27.14 o 
   3  10   9       92.49       98.12     19.40 o 
   4  10   9       34.75       66.32     19.23 o 
   5  10   9      268.94      341.98     31.74 o 
   6  10   9       62.32       71.36     28.10 o 
   7  10   9        0.17        0.00     27.89 o 
   8  10   9      593.19      508.89     45.77 o 
   1  11   9     2370.05     2505.56     69.33 o 
   2  11   9       31.61       39.64     20.05 o 
   3  11   9     1933.32     2030.65     71.00 o 
   4  11   9       73.81       59.77     19.23 o 
   5  11   9     1470.63     1505.97     58.95 o 
   6  11   9        1.59        1.88     23.15 o 
   0  12   9      141.92      215.50     39.37 o 
   1  12   9       29.12       19.72     18.56 o 
   2  12   9       11.62       50.87     22.60 o 
   0   0  10       23.70       37.13      9.83 o 
   1   0  10      562.37      580.21     17.87 o 
   2   0  10    14385.01    14400.73    140.91 o 
   3   0  10      102.37      106.63     14.18 o 
   4   0  10       23.13       49.53     12.80 o 
   5   0  10       72.68       70.26     13.94 o 
   6   0  10    11487.03    11412.92    132.26 o 
   7   0  10      604.89      601.74     33.69 o 
   8   0  10      666.33      616.96     31.94 o 
   9   0  10      485.03      454.09     29.97 o 
  10   0  10     1642.62     1706.43     60.38 o 
  11   0  10      382.26      377.22     36.53 o 
  12   0  10      671.20      687.54     51.41 o 
  13   0  10        0.69        0.00     28.68 o 
   1   1  10      293.27      291.91      9.16 o 
   2   1  10      581.44      597.08     13.74 o 
   3   1  10     6766.93     6717.41     53.04 o 
   4   1  10       85.81       67.29      8.91 o 
   5   1  10      560.06      555.75     20.00 o 
   6   1  10      184.01      160.70     12.90 o 
   7   1  10     2737.63     2780.52     45.79 o 
   8   1  10      734.92      764.48     26.59 o 
   9   1  10      684.04      748.59     26.02 o 
  10   1  10      219.76      219.25     19.26 o 
  11   1  10      530.79      571.26     31.90 o 
  12   1  10        3.03       33.92     17.78 o 
  13   1  10      176.55      212.56     25.91 o 
   0   2  10     7589.50     7381.68     64.65 o 
   1   2  10      311.45      323.83      9.47 o 
   2   2  10     3224.56     3305.16     40.27 o 
   3   2  10      106.47      113.33      9.07 o 
   4   2  10    11803.15    11845.11     83.28 o 
   5   2  10        1.21        0.00      8.67 o 
   6   2  10     1045.06     1098.20     29.25 o 
   7   2  10       13.02       25.04     11.38 o 
   8   2  10     4417.73     4416.25     66.35 o 
   9   2  10      325.53      310.49     21.30 o 
  10   2  10     1154.29     1092.47     37.70 o 
  11   2  10        0.03        0.00     17.23 o 
  12   2  10     3028.50     3061.50     72.91 o 
  13   2  10        6.48        1.28     19.76 o 
   1   3  10      156.36      174.38     10.44 o 
   2   3  10       83.05       80.07      7.78 o 
   3   3  10     2375.94     2385.99     32.43 o 
   4   3  10        7.75        3.11      6.76 o 
   5   3  10      179.18      167.20     12.95 o 
   6   3  10      638.37      636.48     23.72 o 
   7   3  10       22.12        7.17     12.29 o 
   8   3  10       40.80       30.18     12.94 o 
   9   3  10      104.46       76.49     15.70 o 
  10   3  10      246.04      259.78     22.55 o 
  11   3  10       86.66       94.83     18.25 o 
  12   3  10       27.31       50.31     19.31 o 
  13   3  10       46.52       84.68     23.48 o 
   0   4  10     8113.72     8360.37     83.84 o 
   1   4  10      268.36      279.65     13.43 o 
   2   4  10     8175.88     8178.76     64.61 o 
   3   4  10       59.84       64.27      9.30 o 
   4   4  10     7046.96     7036.22     61.54 o 
   5   4  10      128.11      111.37     11.58 o 
   6   4  10     3564.49     3593.92     57.28 o 
   7   4  10        9.97       28.46     13.01 o 
   8   4  10     3748.79     3784.26     66.58 o 
   9   4  10        9.15        0.00     16.35 o 
  10   4  10     3672.56     3614.10     68.52 o 
  11   4  10       16.75       11.46     19.74 o 
  12   4  10     2023.91     1974.98     63.92 o 
   1   5  10     1186.82     1151.81     24.76 o 
   2   5  10       21.89       31.89      8.71 o 
   3   5  10     1446.65     1433.01     30.37 o 
   4   5  10      229.74      252.93     15.11 o 
   5   5  10       68.19       69.65     11.49 o 
   6   5  10     1139.96     1138.40     32.69 o 
   7   5  10     3618.77     3545.29     64.22 o 
   8   5  10      348.80      310.48     24.98 o 
   9   5  10      388.21      372.70     26.75 o 
  10   5  10        0.64       11.65     14.78 o 
  11   5  10      436.99      430.42     30.84 o 
  12   5  10      249.60      227.46     25.95 o 
   0   6  10     4848.71     4801.74     76.38 o 
   1   6  10       20.13       23.21      9.76 o 
   2   6  10     7882.48     8130.09     73.81 o 
   3   6  10       76.88       57.10     10.20 o 
   4   6  10     1809.80     1781.20     40.42 o 
   5   6  10        8.04        6.88     13.41 o 
   6   6  10     9842.99     9979.79    124.37 o 
   7   6  10       67.58       67.76     17.76 o 
   8   6  10     2836.65     2815.69     76.20 o 
   9   6  10        0.17        0.00     17.33 o 
  10   6  10     3643.80     3540.55     81.51 o 
  11   6  10       76.22       48.87     19.49 o 
   1   7  10      357.62      376.61     20.27 o 
   2   7  10      557.58      626.27     24.66 o 
   3   7  10     1287.61     1271.79     34.88 o 
   4   7  10       88.79       90.03     13.00 o 
   5   7  10      582.54      564.91     30.52 o 
   6   7  10       41.45        8.57     19.33 o 
   7   7  10      684.06      713.28     37.73 o 
   8   7  10      228.87      243.95     26.68 o 
   9   7  10       48.39       46.26     22.97 o 
  10   7  10       68.38       96.71     26.63 o 
  11   7  10      143.90      120.37     26.88 o 
   0   8  10     8577.59     8748.11    134.80 o 
   1   8  10       63.23       68.86     11.84 o 
   2   8  10     1339.84     1338.54     37.55 o 
   3   8  10      113.11      123.34     15.20 o 
   4   8  10    10618.70    10706.05    111.37 o 
   5   8  10      244.51      230.84     22.65 o 
   6   8  10     1796.25     1874.53     62.80 o 
   7   8  10       28.46       40.09     17.97 o 
   8   8  10     4562.66     4729.91    104.18 o 
   9   8  10        0.06       23.56     19.63 o 
  10   8  10     1839.60     1833.20     79.04 o 
   1   9  10      155.71      151.48     25.54 o 
   2   9  10        0.38        0.00     15.83 o 
   3   9  10      609.24      573.56     32.19 o 
   4   9  10        1.10        0.09     15.56 o 
   5   9  10       24.74       32.11     21.12 o 
   6   9  10       39.15       20.07     30.43 o 
   7   9  10      276.63      316.03     32.96 o 
   8   9  10       62.23       67.34     24.44 o 
   9   9  10       75.73      105.85     30.60 o 
   0  10  10     2647.58     2955.27    128.81 o 
   1  10  10        4.07       38.13     17.38 o 
   2  10  10     5287.30     5308.11     97.88 o 
   3  10  10      105.26      129.50     21.07 o 
   4  10  10     1948.54     2021.97     66.68 o 
   5  10  10       48.59       66.58     20.46 o 
   6  10  10     3087.03     3045.51    102.06 o 
   7  10  10        1.46        0.00     22.49 o 
   1  11  10       51.47       56.04     19.73 o 
   2  11  10      189.75      246.12     25.67 o 
   3  11  10     1158.43     1098.96     54.90 o 
   4  11  10       32.65        9.94     22.81 o 
   5  11  10       82.19      103.63     23.20 o 
   1   1  11     3499.26     3674.51     31.68 o 
   2   1  11       43.84       47.39      6.60 o 
   3   1  11      624.70      581.57     18.22 o 
   4   1  11      186.24      189.79     12.71 o 
   5   1  11     2819.21     2861.53     45.94 o 
   6   1  11       47.02       17.63     10.40 o 
   7   1  11     2334.38     2364.86     43.87 o 
   8   1  11        1.20        2.80     11.46 o 
   9   1  11     3532.58     3500.35     56.55 o 
  10   1  11       53.69       30.72     12.99 o 
  11   1  11     1671.56     1672.91     52.41 o 
  12   1  11       11.38       33.87     17.83 o 
  13   1  11     1809.07     1853.35     66.76 o 
   0   2  11     8580.28     8715.25     81.21 o 
   1   2  11      878.04      866.59     16.34 o 
   2   2  11     1664.68     1708.91     25.83 o 
   3   2  11       76.00       68.99      8.30 o 
   4   2  11     4483.33     4423.24     51.49 o 
   5   2  11      121.64      116.96     12.63 o 
   6   2  11     3363.99     3428.99     51.35 o 
   7   2  11        2.03        0.00     10.95 o 
   8   2  11        8.44       30.85     12.50 o 
   9   2  11     1564.09     1530.13     44.75 o 
  10   2  11      170.35      152.44     18.07 o 
  11   2  11        7.14        0.00     15.92 o 
  12   2  11        6.15        0.00     17.07 o 
  13   2  11       19.15        0.00     22.58 o 
   1   3  11     6246.93     6251.17     50.13 o 
   2   3  11      126.24      129.20      9.25 o 
   3   3  11     5313.52     5241.74     52.03 o 
   4   3  11       41.05       43.26      8.64 o 
   5   3  11     3287.71     3271.77     51.98 o 
   6   3  11      244.52      224.65     17.70 o 
   7   3  11     3830.80     3810.51     68.13 o 
   8   3  11       96.85      114.15     16.81 o 
   9   3  11     2653.43     2590.44     61.16 o 
  10   3  11       68.34       42.74     16.77 o 
  11   3  11     2918.14     2818.29     70.57 o 
  12   3  11        3.39       24.84     18.96 o 
   0   4  11      221.21      230.11     18.79 o 
   1   4  11     1572.26     1591.74     29.20 o 
   2   4  11      157.41      152.70     11.86 o 
   3   4  11       72.21       79.58     10.47 o 
   4   4  11     7449.77     7493.71     66.85 o 
   5   4  11       29.71       36.68     10.81 o 
   6   4  11     2511.32     2496.34     49.94 o 
   7   4  11      391.80      318.17     20.73 o 
   8   4  11        6.18       10.84     13.25 o 
   9   4  11       22.67       28.67     16.66 o 
  10   4  11      149.46      147.77     22.74 o 
  11   4  11       29.86       20.05     18.25 o 
  12   4  11      187.93      204.23     24.52 o 
   1   5  11     8785.54     8658.54     66.32 o 
   2   5  11        0.12        5.03      8.62 o 
   3   5  11     5150.77     5146.95     60.95 o 
   4   5  11        2.35        3.26      9.55 o 
   5   5  11     5272.93     5237.66     66.06 o 
   6   5  11        5.35        0.00     13.15 o 
   7   5  11     4918.04     4867.15     81.11 o 
   8   5  11       31.93       41.05     18.11 o 
   9   5  11     3399.55     3323.28     72.17 o 
  10   5  11       13.29        1.80     15.56 o 
  11   5  11     1374.76     1398.56     52.96 o 
  12   5  11        0.64        0.00     18.96 o 
   0   6  11      915.72      902.78     41.53 o 
   1   6  11       15.93        0.00     10.84 o 
   2   6  11     1390.06     1403.64     32.75 o 
   3   6  11       25.80       16.42     11.20 o 
   4   6  11      127.95      145.52     14.61 o 
   5   6  11       49.13       39.84     12.75 o 
   6   6  11      104.87      116.13     17.71 o 
   7   6  11        2.16       29.99     19.93 o 
   8   6  11      105.05      106.79     21.02 o 
   9   6  11      153.84      154.49     24.08 o 
  10   6  11      534.15      568.02     35.80 o 
  11   6  11        2.32        0.00     18.27 o 
   1   7  11     5890.13     5844.03     73.85 o 
   2   7  11       13.34        4.07     12.17 o 
   3   7  11     7174.27     7276.36     83.70 o 
   4   7  11       10.54       26.21     11.81 o 
   5   7  11     4759.50     4688.23     80.37 o 
   6   7  11        0.14        7.91     15.69 o 
   7   7  11     4615.67     4677.57     93.40 o 
   8   7  11      338.67      273.87     26.06 o 
   9   7  11     1951.43     1894.09     67.19 o 
  10   7  11       24.43        0.00     31.98 o 
   0   8  11     3384.61     3217.68     80.30 o 
   1   8  11      302.48      328.73     20.10 o 
   2   8  11       74.58       90.62     13.95 o 
   3   8  11       39.17       29.67     13.55 o 
   4   8  11      445.19      466.81     25.22 o 
   5   8  11      248.60      258.65     22.34 o 
   6   8  11     1203.65     1316.85     54.26 o 
   7   8  11        6.06       35.44     19.10 o 
   8   8  11      350.38      351.24     31.70 o 
   9   8  11      353.56      377.05     33.36 o 
   1   9  11     3994.52     4101.84     84.64 o 
   2   9  11        5.62        0.00     15.55 o 
   3   9  11     6166.70     6139.99     98.97 o 
   4   9  11        0.16       19.30     16.42 o 
   5   9  11     3619.93     3946.33     86.96 o 
   6   9  11       22.21       25.71     20.19 o 
   7   9  11     2812.10     2796.84     89.55 o 
   8   9  11       29.20       56.30     23.17 o 
   0  10  11        1.13       37.25     25.94 o 
   1  10  11       58.91       69.46     20.74 o 
   2  10  11       48.91       52.26     22.87 o 
   3  10  11        3.58       28.63     20.32 o 
   4  10  11      792.97      802.70     44.30 o 
   5  10  11        1.93       30.70     25.18 o 
   6  10  11      132.76      161.15     27.77 o 
   1  11  11     2841.86     2896.08     81.27 o 
   2  11  11        2.95        9.20     17.97 o 
   3  11  11     1906.64     1831.23     70.37 o 
   4  11  11       17.51       42.39     24.61 o 
   0   0  12    16828.26    16465.04    198.31 o 
   1   0  12      793.22      821.45     21.96 o 
   2   0  12     3165.35     3239.30     55.22 o 
   3   0  12      544.42      562.48     25.30 o 
   4   0  12    14995.38    15258.24    146.06 o 
   5   0  12       17.91        8.44     14.59 o 
   6   0  12     1233.27     1164.41     60.61 o 
   7   0  12      835.29      879.17     42.77 o 
   8   0  12     6753.41     6752.60    112.91 o 
   9   0  12      195.73      178.75     24.21 o 
  10   0  12     1793.33     1832.25     65.02 o 
  11   0  12       62.36       28.53     20.98 o 
  12   0  12     3472.61     3542.27    125.22 o 
   1   1  12     1311.89     1292.76     22.62 o 
   2   1  12     1222.03     1185.51     22.52 o 
   3   1  12     1500.54     1526.61     29.76 o 
   4   1  12       55.45       59.60      9.39 o 
   5   1  12      216.36      212.65     14.39 o 
   6   1  12      347.87      344.04     18.56 o 
   7   1  12     2429.49     2422.41     45.32 o 
   8   1  12        5.53        6.89     11.57 o 
   9   1  12       10.01       17.96     13.61 o 
  10   1  12       38.39       20.31     16.18 o 
  11   1  12      582.68      515.78     31.54 o 
  12   1  12      203.17      187.23     24.53 o 
   0   2  12     1219.34     1210.07     32.09 o 
   1   2  12       41.39       50.54      8.74 o 
   2   2  12    10432.47    10319.69     68.73 o 
   3   2  12       31.85       16.54      9.37 o 
   4   2  12     4072.03     4098.08     50.25 o 
   5   2  12       65.80       79.47     10.98 o 
   6   2  12     7587.08     7544.59     83.75 o 
   7   2  12       37.67       39.74     13.99 o 
   8   2  12     1763.91     1704.94     48.53 o 
   9   2  12      684.57      693.24     33.37 o 
  10   2  12     4135.02     4190.56     74.84 o 
  11   2  12        3.41        6.33     15.86 o 
  12   2  12     1337.07     1305.39     56.15 o 
   1   3  12       85.14       94.93      9.28 o 
   2   3  12       46.72       56.60      8.68 o 
   3   3  12      638.76      689.93     20.73 o 
   4   3  12       52.03       36.10     10.32 o 
   5   3  12      861.02      867.38     27.39 o 
   6   3  12        0.01        0.00     11.38 o 
   7   3  12     2035.75     2005.48     50.93 o 
   8   3  12       10.39       12.96     14.14 o 
   9   3  12        8.79       15.67     16.21 o 
  10   3  12       26.97       22.24     16.57 o 
  11   3  12       89.56      127.72     23.90 o 
  12   3  12       21.01       41.22     19.84 o 
   0   4  12     4210.95     4191.72     70.64 o 
   1   4  12        1.16        8.75      8.42 o 
   2   4  12     5198.22     5261.36     57.92 o 
   3   4  12        7.15        0.00     10.06 o 
   4   4  12     5983.46     5898.03     62.79 o 
   5   4  12       15.96        0.00      9.98 o 
   6   4  12     5772.65     5823.09     77.51 o 
   7   4  12       20.45       15.97     12.85 o 
   8   4  12     3444.53     3496.78     67.57 o 
   9   4  12       29.84        2.96     15.08 o 
  10   4  12     2124.89     2201.50     61.02 o 
  11   4  12        4.63        0.00     16.88 o 
  12   4  12     1592.67     1532.25     55.37 o 
   1   5  12      273.88      254.03     13.49 o 
   2   5  12      765.71      760.18     23.07 o 
   3   5  12     6511.49     6582.00     65.67 o 
   4   5  12      187.93      193.57     14.41 o 
   5   5  12      723.19      755.22     28.22 o 
   6   5  12      595.71      548.09     26.42 o 
   7   5  12       12.07       24.45     14.52 o 
   8   5  12        6.80        0.00     14.42 o 
   9   5  12      699.19      735.21     36.07 o 
  10   5  12        7.85        0.86     17.02 o 
  11   5  12     1028.42      976.48     44.78 o 
   0   6  12    12817.56    12859.72    171.80 o 
   1   6  12        6.13        0.00     10.97 o 
   2   6  12     4419.95     4421.96     60.85 o 
   3   6  12       35.29       46.37     11.60 o 
   4   6  12     9198.71     9209.43     90.13 o 
   5   6  12        8.12       23.68     15.21 o 
   6   6  12     2374.74     2340.88     57.65 o 
   7   6  12        0.04        0.00     15.72 o 
   8   6  12     4475.64     4634.71    100.39 o 
   9   6  12      295.46      273.64     27.50 o 
  10   6  12     1694.42     1637.21     62.34 o 
   1   7  12      877.62      924.57     31.50 o 
   2   7  12      129.58      136.99     15.49 o 
   3   7  12       29.60       34.65     13.10 o 
   4   7  12       23.93       32.00     12.78 o 
   5   7  12      250.66      248.10     22.91 o 
   6   7  12       31.47       12.38     15.72 o 
   7   7  12      952.35      966.32     45.24 o 
   8   7  12        0.59        2.94     20.01 o 
   9   7  12      149.36      139.72     23.63 o 
  10   7  12       50.45       41.97     19.53 o 
   0   8  12     2173.58     2108.52     67.26 o 
   1   8  12      572.15      544.68     25.18 o 
   2   8  12     8542.13     8438.38     98.04 o 
   3   8  12       26.29       41.07     13.49 o 
   4   8  12     1958.51     1951.50     51.17 o 
   5   8  12        1.29        0.00     14.72 o 
   6   8  12     3832.15     3910.44     84.67 o 
   7   8  12      281.49      280.52     29.46 o 
   8   8  12      889.85      856.82     48.26 o 
   9   8  12       61.06       74.13     21.97 o 
   1   9  12      269.32      273.76     23.72 o 
   2   9  12        4.33        0.00     16.89 o 
   3   9  12       28.25       36.88     17.16 o 
   4   9  12        4.86       37.94     17.82 o 
   5   9  12      106.11      103.55     27.66 o 
   6   9  12       17.69        0.00     18.72 o 
   7   9  12      258.28      234.86     29.30 o 
   0  10  12     3554.02     3566.42    113.95 o 
   1  10  12       15.63        2.13     20.46 o 
   2  10  12     1010.27      982.45     45.36 o 
   3  10  12        3.90        0.00     21.86 o 
   4  10  12     2045.54     1966.35     69.12 o 
   5  10  12       32.83       17.41     20.23 o 
   1  11  12       26.25       16.82     18.60 o 
   2  11  12      118.06      183.05     25.77 o 
   1   1  13    11065.46    11023.75     69.24 o 
   2   1  13       64.71       53.45      7.98 o 
   3   1  13    13853.19    13900.06     92.09 o 
   4   1  13      187.58      212.79     14.53 o 
   5   1  13     8214.40     8152.47     86.61 o 
   6   1  13      128.56       93.53     15.39 o 
   7   1  13     7296.49     7375.55     87.51 o 
   8   1  13      163.20      169.00     16.38 o 
   9   1  13     3272.49     3322.39     62.50 o 
  10   1  13      115.92      104.86     15.41 o 
  11   1  13     2815.86     2850.22     71.85 o 
  12   1  13       54.71       44.47     19.86 o 
   0   2  13    11660.72    11392.91    104.79 o 
   1   2  13      112.92       96.20      9.11 o 
   2   2  13      372.53      394.68     14.61 o 
   3   2  13      131.71      104.84     10.41 o 
   4   2  13       22.92       31.86     10.68 o 
   5   2  13      843.30      843.87     27.11 o 
   6   2  13      476.09      529.83     23.96 o 
   7   2  13      127.84      132.37     16.03 o 
   8   2  13     1194.32     1135.41     38.92 o 
   9   2  13      267.86      244.38     23.21 o 
  10   2  13      865.37      926.96     41.31 o 
  11   2  13        4.99        7.56     16.91 o 
  12   2  13      154.35      110.59     26.23 o 
   1   3  13    14006.23    14066.30     88.26 o 
   2   3  13       58.27       56.29     10.27 o 
   3   3  13     7576.53     7617.45     72.34 o 
   4   3  13        7.60        0.00     11.11 o 
   5   3  13     7222.63     7329.42     77.13 o 
   6   3  13       54.67       63.60     12.42 o 
   7   3  13     5429.35     5441.70     75.96 o 
   8   3  13        0.20       17.22     14.55 o 
   9   3  13     4290.28     4187.82     81.93 o 
  10   3  13      103.88      100.70     17.98 o 
  11   3  13     1868.84     1857.57     59.48 o 
   0   4  13        8.01        4.84     13.99 o 
   1   4  13       56.16       54.05     10.49 o 
   2   4  13     6097.39     6099.75     62.49 o 
   3   4  13      604.51      580.64     21.52 o 
   4   4  13      723.64      679.35     24.95 o 
   5   4  13      751.91      738.62     27.51 o 
   6   4  13      245.10      243.81     17.25 o 
   7   4  13       76.39       67.45     13.46 o 
   8   4  13      434.56      432.18     25.46 o 
   9   4  13      158.69      155.33     20.10 o 
  10   4  13     1997.81     2076.70     60.69 o 
  11   4  13        6.31       10.14     16.93 o 
   1   5  13     6652.15     6642.43     63.23 o 
   2   5  13      247.18      239.93     15.29 o 
   3   5  13     4589.67     4681.22     57.47 o 
   4   5  13        3.05        2.88     10.73 o 
   5   5  13     3728.10     3761.48     65.29 o 
   6   5  13        4.43        0.00     13.25 o 
   7   5  13     4559.03     4453.43     72.26 o 
   8   5  13        0.19       19.67     15.57 o 
   9   5  13     2404.60     2381.97     61.14 o 
  10   5  13       49.43       61.33     18.40 o 
  11   5  13     2177.63     2278.54     66.90 o 
   0   6  13     2896.93     2908.73     75.97 o 
   1   6  13        8.61       10.23     12.48 o 
   2   6  13      406.45      426.70     21.29 o 
   3   6  13      118.18      106.53     13.35 o 
   4   6  13     1394.79     1352.62     35.66 o 
   5   6  13        9.27        6.57     13.10 o 
   6   6  13      219.83      169.37     19.76 o 
   7   6  13       13.34        0.44     18.75 o 
   8   6  13      383.51      414.45     30.12 o 
   9   6  13      155.77       84.86     21.60 o 
  10   6  13      113.47      150.02     25.17 o 
   1   7  13     1700.44     1759.11     43.79 o 
   2   7  13       92.68       99.63     15.01 o 
   3   7  13     2905.41     3062.82     60.17 o 
   4   7  13       37.53       33.76     14.69 o 
   5   7  13     3424.33     3470.13     65.43 o 
   6   7  13       62.95       42.40     17.89 o 
   7   7  13     1451.39     1389.09     51.95 o 
   8   7  13        5.17       54.87     20.11 o 
   9   7  13     2231.50     2270.94     72.39 o 
   0   8  13     1763.02     1800.84     64.51 o 
   1   8  13      129.64      114.39     16.59 o 
   2   8  13       22.73       41.91     14.33 o 
   3   8  13       61.44       52.62     13.94 o 
   4   8  13      562.80      524.68     28.66 o 
   5   8  13      210.08      248.46     21.74 o 
   6   8  13      514.89      615.91     33.09 o 
   7   8  13        0.18        0.00     18.63 o 
   8   8  13      270.66      197.86     26.71 o 
   1   9  13     1932.54     1821.27     56.56 o 
   2   9  13        0.77        9.54     16.37 o 
   3   9  13     1399.19     1540.81     53.10 o 
   4   9  13       46.01       35.49     18.54 o 
   5   9  13     1883.64     1912.11     66.58 o 
   6   9  13       22.76       37.52     21.36 o 
   0  10  13      749.87      870.30     61.16 o 
   1  10  13       14.60       25.28     19.85 o 
   2  10  13      146.52      133.03     21.37 o 
   3  10  13      109.94      110.91     32.49 o 
   4  10  13        0.02       40.13     20.74 o 
   0   0  14     6731.93     6689.56    125.53 o 
   1   0  14       65.10       35.11     13.26 o 
   2   0  14    18061.45    18210.37    185.04 o 
   3   0  14     1022.94     1060.24     42.81 o 
   4   0  14     7109.82     7016.96     93.38 o 
   5   0  14      191.33      205.36     20.50 o 
   6   0  14    11060.72    11018.08    142.43 o 
   7   0  14        8.14        0.00     17.94 o 
   8   0  14     3639.48     3842.80     95.41 o 
   9   0  14      221.69      207.91     30.15 o 
  10   0  14     8959.90     9061.40    148.20 o 
  11   0  14        0.62        0.00     22.11 o 
   1   1  14     1242.02     1322.67     27.84 o 
   2   1  14      269.67      265.54     13.99 o 
   3   1  14      488.20      508.44     20.76 o 
   4   1  14       32.74       39.53     11.51 o 
   5   1  14       30.35       43.70     11.45 o 
   6   1  14      489.00      450.07     22.04 o 
   7   1  14     1302.57     1295.83     39.77 o 
   8   1  14      222.45      206.12     19.97 o 
   9   1  14      127.88      154.74     20.57 o 
  10   1  14        6.05       29.43     15.93 o 
  11   1  14       19.58       59.27     20.35 o 
   0   2  14    20047.93    20329.28    156.77 o 
   1   2  14        2.14        8.14      8.30 o 
   2   2  14     6472.89     6511.07     63.36 o 
   3   2  14       93.46       89.91     10.85 o 
   4   2  14    12170.97    12070.40    104.77 o 
   5   2  14      386.20      391.26     22.54 o 
   6   2  14     5226.84     5245.79     76.19 o 
   7   2  14        4.14       31.65     12.97 o 
   8   2  14     7606.61     7473.90    101.18 o 
   9   2  14        4.57       36.50     15.51 o 
  10   2  14     2920.82     2867.44     67.96 o 
  11   2  14        1.69       24.40     19.77 o 
   1   3  14      119.52      113.68     11.67 o 
   2   3  14       54.92       52.57     10.40 o 
   3   3  14        2.68       25.78     10.81 o 
   4   3  14       63.85       68.50     12.68 o 
   5   3  14      140.18      155.88     15.10 o 
   6   3  14      247.19      246.49     18.08 o 
   7   3  14       26.26       29.51     12.76 o 
   8   3  14        0.06        0.00     14.57 o 
   9   3  14       14.34       37.81     15.48 o 
  10   3  14       54.33       71.51     20.10 o 
  11   3  14        1.99       34.80     17.70 o 
   0   4  14     9969.43    10199.01    117.92 o 
   1   4  14       63.20       44.13     10.51 o 
   2   4  14     6381.34     6479.95     71.58 o 
   3   4  14       51.94       39.55     10.93 o 
   4   4  14     4425.28     4464.46     62.87 o 
   5   4  14       90.83       63.35     12.88 o 
   6   4  14     5469.04     5455.96     75.21 o 
   7   4  14      124.69       88.06     14.31 o 
   8   4  14     3819.31     3722.35     67.94 o 
   9   4  14       14.80       20.67     15.12 o 
  10   4  14     1637.20     1612.51     55.11 o 
   1   5  14     1331.20     1277.84     30.34 o 
   2   5  14      828.46      895.55     26.68 o 
   3   5  14      974.04      913.63     27.89 o 
   4   5  14       10.79        8.53     11.07 o 
   5   5  14      188.79      167.19     16.40 o 
   6   5  14        7.84        9.21     13.82 o 
   7   5  14      645.28      590.46     28.55 o 
   8   5  14      251.42      235.10     22.32 o 
   9   5  14      212.03      204.61     22.09 o 
  10   5  14      185.40      174.75     21.12 o 
   0   6  14      701.64      710.99     40.31 o 
   1   6  14        7.09       12.37     13.96 o 
   2   6  14     5945.92     6070.57     79.79 o 
   3   6  14      115.08      111.87     16.18 o 
   4   6  14     1723.67     1749.54     44.58 o 
   5   6  14      143.08      172.28     17.79 o 
   6   6  14     3003.73     2947.19     65.58 o 
   7   6  14        4.78        9.49     20.52 o 
   8   6  14      815.27      822.85     38.00 o 
   9   6  14        0.82       50.99     18.30 o 
   1   7  14       43.56       44.75     15.71 o 
   2   7  14       27.99       40.16     13.02 o 
   3   7  14       86.23       90.69     16.43 o 
   4   7  14       85.29      110.31     15.81 o 
   5   7  14        2.47        0.00     14.54 o 
   6   7  14      325.16      284.30     24.73 o 
   7   7  14      431.94      401.55     31.43 o 
   8   7  14       30.64        3.74     19.82 o 
   0   8  14     2127.71     2163.39     72.94 o 
   1   8  14       42.18       27.71     14.82 o 
   2   8  14      876.58      845.37     33.00 o 
   3   8  14       94.81      119.25     16.70 o 
   4   8  14     3343.45     3366.53     70.13 o 
   5   8  14      148.80      148.66     19.58 o 
   6   8  14      376.88      395.05     29.08 o 
   7   8  14       24.32       32.57     19.20 o 
   1   9  14       77.82       66.06     16.80 o 
   2   9  14       21.91       24.29     17.12 o 
   3   9  14       71.34       95.71     24.48 o 
   4   9  14       56.77       50.66     19.28 o 
   5   9  14       23.18        2.16     19.65 o 
   0  10  14      993.22     1111.50     74.89 o 
   1  10  14       39.14       77.41     21.15 o 
   2  10  14     1726.98     1720.10     61.80 o 
   1   1  15     9981.69     9935.75     85.87 o 
   2   1  15      184.48      186.22     13.52 o 
   3   1  15    13387.85    13361.16    106.93 o 
   4   1  15        1.24        0.00     11.17 o 
   5   1  15     7810.76     7661.53     87.13 o 
   6   1  15        7.88        2.31     12.98 o 
   7   1  15     3455.34     3330.62     63.82 o 
   8   1  15       41.47       43.16     15.69 o 
   9   1  15     3673.13     3702.27     78.35 o 
  10   1  15      126.98      141.09     18.65 o 
  11   1  15     2408.38     2407.06     68.36 o 
   0   2  15      136.86      181.48     24.66 o 
   1   2  15      839.84      836.82     26.79 o 
   2   2  15       27.37       46.15     11.26 o 
   3   2  15        1.61        0.00     10.87 o 
   4   2  15     2619.01     2626.31     49.02 o 
   5   2  15      114.67       96.89     14.84 o 
   6   2  15      966.71     1025.93     36.36 o 
   7   2  15      322.59      299.14     21.90 o 
   8   2  15       27.94       43.30     14.32 o 
   9   2  15        1.29        0.00     18.11 o 
  10   2  15      337.33      348.09     27.49 o 
   1   3  15     5145.42     5263.66     65.24 o 
   2   3  15        2.02        0.00     11.93 o 
   3   3  15     4453.81     4497.57     58.79 o 
   4   3  15       42.15       42.24     13.89 o 
   5   3  15     4355.52     4380.69     71.79 o 
   6   3  15      225.48      212.29     18.13 o 
   7   3  15     5630.04     5684.65     83.28 o 
   8   3  15       32.12       21.24     14.34 o 
   9   3  15     1334.17     1372.97     45.99 o 
  10   3  15        6.18       35.96     15.68 o 
   0   4  15     1080.72     1063.02     43.68 o 
   1   4  15      528.64      541.61     23.26 o 
   2   4  15      996.75      970.61     30.13 o 
   3   4  15        5.69        0.00     12.25 o 
   4   4  15      509.86      530.63     23.34 o 
   5   4  15       27.65       24.78     12.31 o 
   6   4  15     1449.12     1571.35     42.25 o 
   7   4  15       64.29       57.55     13.17 o 
   8   4  15        0.12       45.12     15.22 o 
   9   4  15      427.66      378.16     28.66 o 
  10   4  15       26.47       15.11     22.74 o 
   1   5  15     2852.81     2856.80     49.06 o 
   2   5  15       51.37       58.30     11.14 o 
   3   5  15     2472.41     2560.93     50.60 o 
   4   5  15       12.30       26.91     12.09 o 
   5   5  15     3523.92     3602.82     65.08 o 
   6   5  15       35.54       25.25     15.38 o 
   7   5  15     1727.61     1757.50     50.40 o 
   8   5  15       92.63      122.34     20.21 o 
   9   5  15     2049.77     2102.21     56.53 o 
   0   6  15     1436.56     1414.70     57.30 o 
   1   6  15        6.62        6.70     14.05 o 
   2   6  15        8.46       22.67     13.08 o 
   3   6  15       90.87       77.79     14.64 o 
   4   6  15      469.62      512.38     25.26 o 
   5   6  15      161.22      146.96     17.95 o 
   6   6  15       32.08       44.07     15.38 o 
   7   6  15       16.82       18.17     15.40 o 
   8   6  15      122.74      120.65     19.64 o 
   1   7  15     1580.67     1580.08     45.13 o 
   2   7  15        1.13       18.20     14.00 o 
   3   7  15     2700.54     2794.25     60.78 o 
   4   7  15        0.00       25.89     14.59 o 
   5   7  15     1439.36     1416.94     48.86 o 
   6   7  15        9.42        6.15     16.04 o 
   7   7  15      648.38      637.23     40.22 o 
   0   8  15      183.48      186.74     26.04 o 
   1   8  15       71.84      101.75     16.36 o 
   2   8  15      168.50      160.80     18.34 o 
   3   8  15       44.99       70.99     16.61 o 
   4   8  15      535.78      499.18     30.07 o 
   5   8  15       59.68       54.89     22.77 o 
   6   8  15      108.47       75.70     20.24 o 
   1   9  15     1094.49     1148.93     45.46 o 
   2   9  15       90.27      103.77     20.12 o 
   3   9  15      502.57      478.74     33.97 o 
   4   9  15        9.32       10.26     19.72 o 
   0   0  16     2982.56     2975.40     90.57 o 
   1   0  16      324.18      349.51     25.37 o 
   2   0  16     1368.21     1441.50     48.30 o 
   3   0  16        1.62        0.17     16.35 o 
   4   0  16     7056.09     7057.34    117.39 o 
   5   0  16       57.12       42.07     18.87 o 
   6   0  16      903.94      910.43     45.22 o 
   7   0  16      138.19      101.84     23.33 o 
   8   0  16     3448.62     3309.96    116.57 o 
   9   0  16     1885.79     1961.17     78.14 o 
  10   0  16     1225.57     1385.77     68.98 o 
   1   1  16       22.05       68.45     12.54 o 
   2   1  16      163.29      165.25     14.57 o 
   3   1  16     1569.43     1584.17     40.82 o 
   4   1  16      108.28       94.98     15.15 o 
   5   1  16       50.57       26.98     13.11 o 
   6   1  16       40.91       41.53     16.80 o 
   7   1  16        4.88        6.36     14.32 o 
   8   1  16      108.01      104.98     21.17 o 
   9   1  16       31.04       38.88     16.19 o 
  10   1  16       95.57       77.35     16.92 o 
   0   2  16     2607.89     2811.72     74.45 o 
   1   2  16      287.00      284.35     19.79 o 
   2   2  16     5081.95     5221.18     74.27 o 
   3   2  16       73.01       60.13     12.72 o 
   4   2  16     1087.31     1054.15     37.47 o 
   5   2  16       11.45        2.75     13.29 o 
   6   2  16     4423.45     4640.20     76.84 o 
   7   2  16      363.32      362.35     24.05 o 
   8   2  16     1693.75     1685.74     49.72 o 
   9   2  16       59.47       36.06     15.13 o 
  10   2  16     1837.43     1869.36     55.67 o 
   1   3  16      112.53      141.10     14.92 o 
   2   3  16        3.31        0.00     12.79 o 
   3   3  16      751.23      738.80     31.47 o 
   4   3  16       26.16       47.46     13.86 o 
   5   3  16      422.72      449.22     25.30 o 
   6   3  16        0.67        0.00     13.07 o 
   7   3  16      336.33      371.16     23.94 o 
   8   3  16       17.18       36.25     15.47 o 
   9   3  16      175.87      174.28     20.46 o 
   0   4  16     6015.03     5766.21    102.99 o 
   1   4  16        5.23        0.00     12.21 o 
   2   4  16     2798.61     2813.34     52.89 o 
   3   4  16        0.00        0.00     12.19 o 
   4   4  16     1169.82     1238.39     37.59 o 
   5   4  16       52.33       44.67     14.08 o 
   6   4  16     2754.63     2804.33     59.90 o 
   7   4  16        6.61       13.85     13.90 o 
   8   4  16     2140.43     2052.76     56.75 o 
   9   4  16       12.34       17.85     16.25 o 
   1   5  16      212.47      273.65     18.21 o 
   2   5  16       41.27       64.16     13.17 o 
   3   5  16       13.48       41.45     13.01 o 
   4   5  16       29.42       23.84     13.03 o 
   5   5  16      380.20      363.28     23.69 o 
   6   5  16       23.25       41.24     17.63 o 
   7   5  16     1156.85     1132.09     43.80 o 
   8   5  16      141.86      107.22     17.09 o 
   0   6  16     2205.15     2144.77     77.85 o 
   1   6  16      453.09      494.18     29.27 o 
   2   6  16     1031.84      990.64     38.00 o 
   3   6  16        0.08        0.00     13.83 o 
   4   6  16     3732.17     3842.75     68.77 o 
   5   6  16        0.08        9.37     16.23 o 
   6   6  16      574.85      542.37     30.07 o 
   7   6  16       35.60       33.35     17.39 o 
   1   7  16        9.46       13.97     14.81 o 
   2   7  16      160.63      198.58     21.48 o 
   3   7  16      697.37      772.20     34.56 o 
   4   7  16       11.44       23.15     14.76 o 
   5   7  16      146.23      141.14     20.96 o 
   6   7  16       39.74       39.87     16.31 o 
   0   8  16      516.05      500.19     39.29 o 
   1   8  16       43.87       47.60     16.11 o 
   2   8  16     2711.21     2806.40     66.23 o 
   3   8  16       21.39       11.42     14.95 o 
   4   8  16     1057.75     1067.23     42.73 o 
   5   8  16       11.30       42.11     20.59 o 
   1   9  16       19.56       42.84     18.50 o 
   1   1  17      780.27      815.35     31.69 o 
   2   1  17      221.96      217.61     18.69 o 
   3   1  17     1457.13     1527.29     39.15 o 
   4   1  17       63.94       31.88     13.30 o 
   5   1  17      918.11      887.40     34.53 o 
   6   1  17        0.16       25.24     14.48 o 
   7   1  17      414.45      391.41     27.14 o 
   8   1  17       22.07        7.56     16.89 o 
   9   1  17     1335.83     1406.23     55.05 o 
   0   2  17      432.18      426.18     38.21 o 
   1   2  17        7.81       17.11     13.92 o 
   2   2  17      647.96      680.72     29.85 o 
   3   2  17      263.23      254.45     20.62 o 
   4   2  17       81.52       44.38     14.92 o 
   5   2  17      240.05      265.05     23.10 o 
   6   2  17        9.58        5.68     15.28 o 
   7   2  17       90.14       97.55     15.44 o 
   8   2  17      145.68      105.21     18.44 o 
   9   2  17      121.93      119.41     20.43 o 
   1   3  17     2807.68     2937.06     59.62 o 
   2   3  17      259.86      257.72     19.76 o 
   3   3  17      580.86      529.78     27.93 o 
   4   3  17       71.60       68.69     15.22 o 
   5   3  17     1863.41     1783.04     51.47 o 
   6   3  17      269.10      305.00     23.53 o 
   7   3  17     1596.33     1634.39     49.82 o 
   8   3  17        0.01        6.85     16.15 o 
   9   3  17     1094.00     1018.41     40.49 o 
   0   4  17     4436.56     4369.04    100.26 o 
   1   4  17       12.48       18.92     12.87 o 
   2   4  17        9.95        0.00     12.77 o 
   3   4  17      187.84      157.94     16.57 o 
   4   4  17      120.83      124.44     16.41 o 
   5   4  17      258.63      285.19     23.10 o 
   6   4  17        0.14        1.01     15.75 o 
   7   4  17        1.50       22.99     15.94 o 
   8   4  17      355.53      371.04     26.37 o 
   1   5  17     1954.39     1940.97     48.11 o 
   2   5  17        0.02        9.00     13.03 o 
   3   5  17     2488.72     2574.93     55.71 o 
   4   5  17       12.49       16.90     14.40 o 
   5   5  17     1519.21     1458.30     48.68 o 
   6   5  17        3.46        8.10     14.92 o 
   7   5  17     1889.77     1903.34     60.33 o 
   0   6  17      408.00      360.43     35.71 o 
   1   6  17      159.91      115.91     17.83 o 
   2   6  17      510.66      451.60     29.56 o 
   3   6  17       19.99       46.52     17.38 o 
   4   6  17       80.30       82.24     17.85 o 
   5   6  17        2.25       11.12     16.19 o 
   6   6  17       80.95       74.75     20.03 o 
   1   7  17     1351.79     1386.11     48.79 o 
   2   7  17        8.72        6.18     16.10 o 
   3   7  17     3352.94     3341.38     76.03 o 
   4   7  17       13.80       40.97     20.28 o 
   5   7  17     1717.80     1783.60     59.53 o 
   0   8  17      270.25      226.16     38.01 o 
   1   8  17       34.67       55.59     17.43 o 
   2   8  17        0.03       14.39     17.48 o 
   0   0  18       12.38       70.80     34.10 o 
   1   0  18        6.98        6.97     17.14 o 
   2   0  18     3420.83     3467.43    102.07 o 
   3   0  18      123.91       87.69     21.19 o 
   4   0  18     1037.96      995.31     55.83 o 
   5   0  18      601.36      641.53     47.21 o 
   6   0  18      981.88      901.98     56.02 o 
   7   0  18       56.99       20.08     23.09 o 
   8   0  18      169.00       88.09     27.20 o 
   1   1  18       75.74       88.12     14.33 o 
   2   1  18      185.62      186.86     20.95 o 
   3   1  18       46.13       52.77     16.68 o 
   4   1  18        0.05        0.00     12.69 o 
   5   1  18       11.15        4.55     15.13 o 
   6   1  18       29.31        3.86     15.22 o 
   7   1  18      276.95      234.85     23.05 o 
   8   1  18        1.63        0.00     20.39 o 
   0   2  18     1518.96     1547.54     64.06 o 
   1   2  18       40.02       21.52     17.03 o 
   2   2  18      439.32      410.03     24.34 o 
   3   2  18      125.12       88.57     15.75 o 
   4   2  18     1587.28     1614.35     51.99 o 
   5   2  18       82.25       70.24     16.11 o 
   6   2  18      749.12      739.62     37.33 o 
   7   2  18        8.86        0.00     16.12 o 
   8   2  18     1364.59     1355.97     49.75 o 
   1   3  18       78.37       73.97     16.43 o 
   2   3  18      102.23       64.26     14.57 o 
   3   3  18       27.67       18.31     14.16 o 
   4   3  18       41.28       38.08     15.30 o 
   5   3  18       20.20       30.85     21.15 o 
   6   3  18       69.92       80.26     16.71 o 
   7   3  18       12.92       25.38     16.66 o 
   0   4  18     2023.92     2031.89     70.99 o 
   1   4  18        3.96       14.96     15.50 o 
   2   4  18      972.53      942.26     36.50 o 
   3   4  18        0.13        2.98     14.71 o 
   4   4  18     1046.58     1085.21     42.26 o 
   5   4  18       27.35       45.54     15.39 o 
   6   4  18     2156.13     2148.90     62.83 o 
   7   4  18        1.15        0.00     16.00 o 
   1   5  18       78.75       60.69     16.11 o 
   2   5  18        2.14        0.66     13.63 o 
   3   5  18      358.66      343.47     24.23 o 
   4   5  18      119.24      139.43     20.83 o 
   5   5  18       10.75       17.27     18.70 o 
   6   5  18      330.38      351.15     26.09 o 
   0   6  18     1332.45     1201.93     61.91 o 
   1   6  18        1.79       15.43     16.67 o 
   2   6  18     3632.81     3609.50     82.09 o 
   3   6  18      171.02      162.17     25.43 o 
   4   6  18     2249.02     2257.26     66.83 o 
   5   6  18      210.12      193.41     26.40 o 
   1   7  18      303.78      271.29     24.27 o 
   2   7  18       50.75       46.01     18.20 o 
   3   7  18        4.01       37.09     16.95 o 
   1   1  19      971.99      974.16     39.48 o 
   2   1  19        0.28       15.97     15.13 o 
   3   1  19     1495.70     1594.02     51.78 o 
   4   1  19       14.62       25.07     16.39 o 
   5   1  19     1334.38     1315.07     50.91 o 
   6   1  19       74.04       34.35     18.18 o 
   7   1  19      882.97      861.47     43.47 o 
   0   2  19      186.92      152.20     25.89 o 
   1   2  19      106.88       89.14     15.90 o 
   2   2  19      163.62      131.83     19.45 o 
   3   2  19       56.51       49.78     18.47 o 
   4   2  19       42.91       56.91     15.98 o 
   5   2  19        0.37        0.00     14.98 o 
   6   2  19      387.49      384.94     28.67 o 
   7   2  19        1.86        7.56     18.11 o 
   1   3  19     3353.74     3239.66     68.82 o 
   2   3  19      250.67      259.75     22.39 o 
   3   3  19     1012.14      938.80     39.82 o 
   4   3  19        2.35        5.25     15.85 o 
   5   3  19     1081.66     1131.63     46.49 o 
   6   3  19       29.57       30.59     19.76 o 
   0   4  19     1043.08     1037.31     52.78 o 
   1   4  19      138.60      107.55     16.48 o 
   2   4  19      104.40       82.98     16.36 o 
   3   4  19       26.23        0.00     16.22 o 
   4   4  19     1225.60     1225.79     44.90 o 
   5   4  19       19.67       14.22     17.55 o 
   1   5  19     2534.88     2451.85     64.93 o 
   2   5  19       28.99       37.18     16.41 o 
   3   5  19     1777.87     1839.75     55.29 o 
   4   5  19        1.76        2.97     16.11 o 
   0   6  19      270.01      222.44     37.00 o 
   1   6  19       38.56       52.02     19.70 o 
   2   6  19      599.74      587.39     38.70 o 
   0   0  20     3422.51     3108.46    184.29 o 
   1   0  20      514.94      502.82     49.34 o 
   2   0  20     2299.68     2157.58     96.94 o 
   3   0  20        0.04        0.00     27.14 o 
   4   0  20     5166.39     5019.80    147.19 o 
   5   0  20       37.06       74.54     27.86 o 
   6   0  20      603.73      512.06     62.82 o 
   1   1  20      222.72      222.20     23.74 o 
   2   1  20       12.69       18.61     18.22 o 
   3   1  20        3.99       25.47     17.64 o 
   4   1  20        0.07        9.95     17.60 o 
   5   1  20       75.96       96.60     20.58 o 
   0   2  20     2934.51     3017.69    103.94 o 
   1   2  20       80.52       62.40     16.72 o 
   2   2  20     3629.05     3594.98     83.62 o 
   3   2  20        5.96        0.00     17.19 o 
   4   2  20     1844.68     1811.27     55.91 o 
   5   2  20        0.58        0.00     17.86 o 
   1   3  20      141.49      159.88     20.28 o 
   2   3  20        7.59       16.34     15.53 o 
   3   3  20      335.43      337.36     25.72 o 
   4   3  20        0.40        4.07     16.78 o 
   0   4  20     2969.44     3005.11     98.75 o 
   1   4  20       54.85       58.20     17.97 o 
   2   4  20     2054.84     2079.51     58.23 o 
   3   4  20       18.00        0.00     15.73 o 
   1   5  20        1.82       11.35     21.33 o 
   1   1  21     2914.23     2911.21     86.42 o 
   2   1  21       19.42        9.89     18.81 o 
   3   1  21     4316.21     4295.13    106.60 o 
   0   2  21      284.55      356.69     40.25 o 
   1   2  21        0.08       24.48     17.11 o 
   2   2  21        0.69       18.89     19.05 o 
   3   2  21       43.61       25.13     20.17 o 
   1   3  21     2208.54     2158.68     62.26 o 
                                                 
